# Supplementary material for: Stability of person-specific blood-based infrared molecular fingerprints opens up prospects for health monitoring
Source: Nat Commun. 2021 Mar 8;12:1511. doi: 10.1038/s41467-021-21668-5 (PMC7940620; doi:10.1038/s41467-021-21668-5)
Supplement: Supplementary file 4 — Supplementary Data 1 [file 41467_2021_21668_MOESM4_ESM.xlsx]

## Sheet: Serum - Longitudinal
Description:	This sheet contains the raw data of the absorption spectra of the serums samples of the longitudinal study
Name	Wavenumber	Absorbance	Absorbance	Absorbance	Absorbance	Absorbance	Absorbance	Absorbance	Absorbance	Absorbance	Absorbance	Absorbance	Absorbance	Absorbance	Absorbance	Absorbance	Absorbance	Absorbance	Absorbance	Absorbance	Absorbance	Absorbance	Absorbance	Absorbance	Absorbance	Absorbance	Absorbance	Absorbance	Absorbance	Absorbance	Absorbance	Absorbance	Absorbance	Absorbance	Absorbance	Absorbance	Absorbance	Absorbance	Absorbance	Absorbance	Absorbance	Absorbance	Absorbance	Absorbance	Absorbance	Absorbance	Absorbance	Absorbance	Absorbance
Units	cm-1	OD/µm	OD/µm	OD/µm	OD/µm	OD/µm	OD/µm	OD/µm	OD/µm	OD/µm	OD/µm	OD/µm	OD/µm	OD/µm	OD/µm	OD/µm	OD/µm	OD/µm	OD/µm	OD/µm	OD/µm	OD/µm	OD/µm	OD/µm	OD/µm	OD/µm	OD/µm	OD/µm	OD/µm	OD/µm	OD/µm	OD/µm	OD/µm	OD/µm	OD/µm	OD/µm	OD/µm	OD/µm	OD/µm	OD/µm	OD/µm	OD/µm	OD/µm	OD/µm	OD/µm	OD/µm	OD/µm	OD/µm	OD/µm
ID		AA	AA	AA	AA	AA	AA	AA	AA	AA	AB	AB	AB	AB	AB	AB	AB	AB	AB	AB	AB	AB	AC	AC	AC	AC	AC	AC	AC	AC	AC	AD	AD	AD	AD	AD	AD	AD	AD	AD	AD	AE	AE	AE	AE	AE	AE	AE	AE
Ascending sample number of the individual		1	2	3	4	5	6	7	8	9	1	2	3	4	5	6	7	8	9	10	11	12	1	2	3	4	5	6	7	8	9	1	2	3	4	5	6	7	8	9	10	1	2	3	4	5	6	7	8
Time of the sampling in days during the study		7	9	14	17	21	28	35	38	42	14	17	21	24	28	31	35	38	42	45	233	238	1	7	9	14	17	28	31	35	38	1	7	9	17	21	24	28	45	233	238	1	7	9	14	17	21	24	28
	929.527	-0.00161	-0.00161	-0.00159	-0.00154	-0.00155	-0.00163	-0.00167	-0.00164	-0.00155	-0.00165	-0.00166	-0.00157	-0.00162	-0.00167	-0.00155	-0.00162	-0.00158	-0.0017	-0.00159	-0.00169	-0.0016	-0.00164	-0.0015	-0.0015	-0.00158	-0.0015	-0.00157	-0.00157	-0.00163	-0.00149	-0.00154	-0.00153	-0.00146	-0.00153	-0.00161	-0.00152	-0.00151	-0.00146	-0.00153	-0.00162	-0.00157	-0.00158	-0.00162	-0.0016	-0.00161	-0.00156	-0.00158	-0.00157
	931.456	-0.00156	-0.00156	-0.00155	-0.00149	-0.00151	-0.00158	-0.00162	-0.00159	-0.00151	-0.0016	-0.00161	-0.00153	-0.00157	-0.00162	-0.0015	-0.00158	-0.00153	-0.00165	-0.00155	-0.00163	-0.00155	-0.0016	-0.00145	-0.00145	-0.00153	-0.00145	-0.00151	-0.00152	-0.00157	-0.00145	-0.0015	-0.00148	-0.00141	-0.00149	-0.00156	-0.00147	-0.00146	-0.00142	-0.00149	-0.00158	-0.00152	-0.00154	-0.00157	-0.00155	-0.00156	-0.00151	-0.00154	-0.00153
	933.384	-0.00152	-0.00151	-0.0015	-0.00145	-0.00147	-0.00153	-0.00157	-0.00154	-0.00147	-0.00156	-0.00156	-0.00148	-0.00154	-0.00158	-0.00146	-0.00154	-0.0015	-0.0016	-0.00151	-0.00159	-0.00149	-0.00155	-0.00142	-0.0014	-0.00148	-0.00141	-0.00147	-0.00148	-0.00153	-0.0014	-0.00146	-0.00144	-0.00138	-0.00145	-0.00152	-0.00143	-0.00142	-0.00138	-0.00145	-0.00153	-0.00147	-0.0015	-0.00153	-0.0015	-0.00152	-0.00147	-0.00149	-0.00149
	935.313	-0.00148	-0.00148	-0.00146	-0.00142	-0.00144	-0.0015	-0.00153	-0.00151	-0.00144	-0.00152	-0.00152	-0.00145	-0.00151	-0.00155	-0.00142	-0.0015	-0.00146	-0.00156	-0.00147	-0.00155	-0.00144	-0.0015	-0.00139	-0.00136	-0.00144	-0.00137	-0.00144	-0.00144	-0.00149	-0.00137	-0.00143	-0.00141	-0.00135	-0.00141	-0.00148	-0.0014	-0.00139	-0.00135	-0.00142	-0.0015	-0.00144	-0.00146	-0.00149	-0.00147	-0.00148	-0.00142	-0.00145	-0.00145
	937.241	-0.00145	-0.00145	-0.00143	-0.0014	-0.00142	-0.00147	-0.0015	-0.00148	-0.0014	-0.00149	-0.00149	-0.00141	-0.00147	-0.00151	-0.0014	-0.00147	-0.00142	-0.00153	-0.00144	-0.00152	-0.00142	-0.00147	-0.00136	-0.00134	-0.0014	-0.00134	-0.00141	-0.0014	-0.00145	-0.00134	-0.0014	-0.00138	-0.00132	-0.00138	-0.00145	-0.00138	-0.00136	-0.00132	-0.00139	-0.00147	-0.00141	-0.00143	-0.00146	-0.00144	-0.00145	-0.0014	-0.00142	-0.00142
	939.17	-0.00142	-0.00142	-0.0014	-0.00137	-0.00139	-0.00144	-0.00148	-0.00145	-0.00138	-0.00146	-0.00147	-0.00139	-0.00144	-0.00149	-0.00137	-0.00144	-0.0014	-0.0015	-0.00141	-0.0015	-0.0014	-0.00145	-0.00134	-0.00131	-0.00138	-0.00132	-0.00139	-0.00137	-0.00144	-0.00131	-0.00137	-0.00136	-0.0013	-0.00136	-0.00142	-0.00136	-0.00133	-0.00129	-0.00136	-0.00145	-0.00139	-0.0014	-0.00143	-0.00142	-0.00142	-0.00138	-0.00139	-0.00139
	941.098	-0.00141	-0.0014	-0.00139	-0.00135	-0.00137	-0.00142	-0.00146	-0.00143	-0.00136	-0.00144	-0.00144	-0.00136	-0.00142	-0.00146	-0.00135	-0.00142	-0.00137	-0.00148	-0.00138	-0.00148	-0.00139	-0.00143	-0.00131	-0.0013	-0.00137	-0.0013	-0.00137	-0.00135	-0.00142	-0.0013	-0.00135	-0.00134	-0.00128	-0.00134	-0.0014	-0.00133	-0.00131	-0.00127	-0.00133	-0.00144	-0.00137	-0.00138	-0.00141	-0.0014	-0.0014	-0.00135	-0.00138	-0.00137
	943.027	-0.00139	-0.00138	-0.00137	-0.00133	-0.00135	-0.0014	-0.00144	-0.00141	-0.00134	-0.00143	-0.00142	-0.00135	-0.0014	-0.00144	-0.00133	-0.0014	-0.00136	-0.00146	-0.00137	-0.00146	-0.00137	-0.00141	-0.00129	-0.00128	-0.00136	-0.00129	-0.00135	-0.00134	-0.00141	-0.00128	-0.00134	-0.00132	-0.00127	-0.00132	-0.00137	-0.00131	-0.00129	-0.00126	-0.00131	-0.00141	-0.00135	-0.00136	-0.00139	-0.00138	-0.00138	-0.00133	-0.00136	-0.00135
	944.955	-0.00137	-0.00136	-0.00135	-0.00132	-0.00133	-0.00138	-0.00142	-0.00139	-0.00132	-0.00141	-0.0014	-0.00133	-0.00138	-0.00142	-0.00131	-0.00139	-0.00134	-0.00144	-0.00135	-0.00144	-0.00135	-0.00139	-0.00128	-0.00127	-0.00134	-0.00128	-0.00133	-0.00132	-0.0014	-0.00127	-0.00132	-0.0013	-0.00125	-0.0013	-0.00135	-0.00128	-0.00127	-0.00124	-0.0013	-0.00139	-0.00133	-0.00135	-0.00137	-0.00135	-0.00135	-0.00131	-0.00134	-0.00134
	946.884	-0.00135	-0.00134	-0.00133	-0.0013	-0.00131	-0.00136	-0.0014	-0.00137	-0.00131	-0.00139	-0.00138	-0.00131	-0.00136	-0.00141	-0.00129	-0.00137	-0.00132	-0.00142	-0.00134	-0.00141	-0.00132	-0.00137	-0.00126	-0.00125	-0.00132	-0.00126	-0.00132	-0.0013	-0.00137	-0.00126	-0.0013	-0.00127	-0.00123	-0.00127	-0.00133	-0.00126	-0.00125	-0.00122	-0.00128	-0.00136	-0.00131	-0.00133	-0.00136	-0.00133	-0.00133	-0.00129	-0.00132	-0.00132
	948.812	-0.00132	-0.00132	-0.0013	-0.00128	-0.00129	-0.00134	-0.00137	-0.00135	-0.00128	-0.00136	-0.00136	-0.00128	-0.00133	-0.00138	-0.00127	-0.00135	-0.0013	-0.0014	-0.00132	-0.00138	-0.0013	-0.00135	-0.00124	-0.00123	-0.0013	-0.00123	-0.0013	-0.00128	-0.00134	-0.00124	-0.00127	-0.00125	-0.0012	-0.00125	-0.00131	-0.00125	-0.00122	-0.0012	-0.00126	-0.00134	-0.00129	-0.00131	-0.00133	-0.00131	-0.0013	-0.00127	-0.0013	-0.0013
	950.74	-0.0013	-0.00129	-0.00128	-0.00125	-0.00127	-0.00131	-0.00134	-0.00132	-0.00126	-0.00133	-0.00133	-0.00126	-0.00131	-0.00136	-0.00125	-0.00132	-0.00128	-0.00138	-0.00129	-0.00136	-0.00127	-0.00134	-0.00122	-0.00121	-0.00128	-0.00121	-0.00127	-0.00125	-0.00131	-0.00121	-0.00125	-0.00122	-0.00118	-0.00123	-0.00128	-0.00123	-0.0012	-0.00117	-0.00123	-0.00131	-0.00126	-0.00129	-0.00131	-0.00128	-0.00128	-0.00125	-0.00127	-0.00128
	952.669	-0.00128	-0.00127	-0.00126	-0.00123	-0.00125	-0.00129	-0.00132	-0.00129	-0.00123	-0.00131	-0.0013	-0.00124	-0.00128	-0.00133	-0.00122	-0.0013	-0.00125	-0.00135	-0.00126	-0.00133	-0.00124	-0.00131	-0.0012	-0.00118	-0.00125	-0.00119	-0.00125	-0.00123	-0.00129	-0.00119	-0.00122	-0.0012	-0.00116	-0.0012	-0.00126	-0.0012	-0.00118	-0.00115	-0.0012	-0.00128	-0.00124	-0.00126	-0.00129	-0.00126	-0.00126	-0.00122	-0.00125	-0.00125
	954.597	-0.00126	-0.00124	-0.00123	-0.0012	-0.00122	-0.00126	-0.0013	-0.00127	-0.00121	-0.00128	-0.00128	-0.00122	-0.00126	-0.00131	-0.0012	-0.00127	-0.00123	-0.00132	-0.00124	-0.00131	-0.00122	-0.00129	-0.00117	-0.00116	-0.00123	-0.00117	-0.00123	-0.0012	-0.00128	-0.00117	-0.00119	-0.00118	-0.00114	-0.00118	-0.00123	-0.00117	-0.00116	-0.00113	-0.00118	-0.00126	-0.00121	-0.00124	-0.00126	-0.00124	-0.00123	-0.0012	-0.00122	-0.00122
	956.526	-0.00124	-0.00122	-0.00121	-0.00118	-0.0012	-0.00124	-0.00128	-0.00125	-0.00119	-0.00126	-0.00125	-0.00119	-0.00124	-0.00128	-0.00118	-0.00125	-0.00121	-0.0013	-0.00122	-0.00129	-0.0012	-0.00126	-0.00115	-0.00114	-0.00121	-0.00115	-0.0012	-0.00118	-0.00126	-0.00115	-0.00117	-0.00115	-0.00111	-0.00116	-0.00121	-0.00115	-0.00113	-0.0011	-0.00115	-0.00123	-0.00119	-0.00121	-0.00124	-0.00121	-0.00121	-0.00118	-0.0012	-0.0012
	958.454	-0.00121	-0.0012	-0.00119	-0.00115	-0.00118	-0.00121	-0.00125	-0.00122	-0.00117	-0.00123	-0.00123	-0.00117	-0.00121	-0.00126	-0.00115	-0.00122	-0.00118	-0.00127	-0.00119	-0.00126	-0.00117	-0.00123	-0.00113	-0.00112	-0.00118	-0.00113	-0.00118	-0.00116	-0.00123	-0.00112	-0.00114	-0.00113	-0.00109	-0.00113	-0.00118	-0.00112	-0.00111	-0.00108	-0.00113	-0.00121	-0.00117	-0.00119	-0.00121	-0.00119	-0.00118	-0.00115	-0.00117	-0.00117
	960.383	-0.00119	-0.00117	-0.00116	-0.00113	-0.00115	-0.00119	-0.00122	-0.00119	-0.00114	-0.0012	-0.0012	-0.00115	-0.00119	-0.00123	-0.00112	-0.00119	-0.00115	-0.00124	-0.00117	-0.00123	-0.00115	-0.00121	-0.0011	-0.00109	-0.00115	-0.0011	-0.00116	-0.00114	-0.0012	-0.0011	-0.00112	-0.0011	-0.00106	-0.0011	-0.00116	-0.00109	-0.00108	-0.00106	-0.00111	-0.00118	-0.00114	-0.00116	-0.00118	-0.00116	-0.00116	-0.00113	-0.00115	-0.00115
	962.311	-0.00115	-0.00114	-0.00113	-0.0011	-0.00112	-0.00116	-0.00119	-0.00116	-0.00111	-0.00117	-0.00118	-0.00112	-0.00116	-0.0012	-0.0011	-0.00117	-0.00112	-0.00121	-0.00114	-0.00119	-0.00112	-0.00118	-0.00108	-0.00106	-0.00112	-0.00107	-0.00113	-0.00111	-0.00118	-0.00107	-0.00109	-0.00107	-0.00103	-0.00108	-0.00113	-0.00107	-0.00105	-0.00103	-0.00108	-0.00115	-0.00111	-0.00113	-0.00115	-0.00112	-0.00113	-0.0011	-0.00112	-0.00112
	964.24	-0.00112	-0.00111	-0.00109	-0.00106	-0.00109	-0.00113	-0.00116	-0.00113	-0.00108	-0.00114	-0.00114	-0.00109	-0.00113	-0.00117	-0.00107	-0.00114	-0.00109	-0.00118	-0.00111	-0.00116	-0.00108	-0.00115	-0.00105	-0.00103	-0.0011	-0.00104	-0.0011	-0.00108	-0.00114	-0.00104	-0.00105	-0.00104	-0.001	-0.00105	-0.00109	-0.00104	-0.00102	-0.001	-0.00104	-0.00111	-0.00108	-0.0011	-0.00112	-0.00109	-0.00109	-0.00107	-0.00109	-0.00109
	966.168	-0.00108	-0.00108	-0.00106	-0.00103	-0.00105	-0.0011	-0.00113	-0.0011	-0.00105	-0.00111	-0.00111	-0.00106	-0.00109	-0.00113	-0.00104	-0.0011	-0.00106	-0.00115	-0.00108	-0.00113	-0.00105	-0.00112	-0.00102	-0.001	-0.00107	-0.00101	-0.00107	-0.00105	-0.00111	-0.00102	-0.00102	-0.001	-0.000972549	-0.00101	-0.00105	-0.001	-0.000985817	-0.00097015	-0.00101	-0.00108	-0.00104	-0.00106	-0.00108	-0.00106	-0.00106	-0.00103	-0.00106	-0.00105
	968.097	-0.00105	-0.00104	-0.00103	-0.000997503	-0.00102	-0.00106	-0.00109	-0.00106	-0.00102	-0.00107	-0.00107	-0.00102	-0.00106	-0.0011	-0.00101	-0.00107	-0.00103	-0.00111	-0.00104	-0.00109	-0.00102	-0.00109	-0.00099022	-0.000973081	-0.00104	-0.000984179	-0.00104	-0.00102	-0.00108	-0.000987087	-0.000980141	-0.000967668	-0.000938057	-0.000976605	-0.00102	-0.000968224	-0.000953023	-0.00093619	-0.000977192	-0.00104	-0.00101	-0.00103	-0.00105	-0.00103	-0.00102	-0.000999759	-0.00102	-0.00102
	970.025	-0.00102	-0.00101	-0.000995443	-0.000965108	-0.000985925	-0.00103	-0.00106	-0.00103	-0.00098471	-0.00104	-0.00104	-0.000988448	-0.00103	-0.00106	-0.000975934	-0.00104	-0.000995114	-0.00108	-0.00101	-0.00106	-0.000985466	-0.00106	-0.00096167	-0.000945298	-0.00101	-0.000956535	-0.00101	-0.000991438	-0.00105	-0.000958176	-0.000946708	-0.000934153	-0.000904529	-0.000941308	-0.00098014	-0.000935694	-0.000922502	-0.000902575	-0.000942653	-0.00101	-0.000980416	-0.000998908	-0.00102	-0.000994054	-0.000992536	-0.000970122	-0.000988483	-0.000989248
	971.954	-0.000987445	-0.000980285	-0.000966953	-0.000935814	-0.000956398	-0.000996841	-0.00103	-0.000999028	-0.000954828	-0.00101	-0.00101	-0.000958596	-0.000995483	-0.00103	-0.000946834	-0.00101	-0.000964609	-0.00105	-0.000978757	-0.00103	-0.000955734	-0.00103	-0.000933715	-0.0009195	-0.000977208	-0.000930688	-0.000983581	-0.000964728	-0.00102	-0.00093121	-0.000915795	-0.000904982	-0.000875612	-0.000909733	-0.000948944	-0.000907104	-0.000892418	-0.000873221	-0.000910998	-0.000978991	-0.000950263	-0.000970056	-0.000987529	-0.000962151	-0.000963907	-0.000942477	-0.000958023	-0.000959086
	973.882	-0.000959982	-0.000953013	-0.000940751	-0.000908963	-0.000931861	-0.0009711	-0.000997899	-0.000970231	-0.000928756	-0.000977464	-0.000985518	-0.000932601	-0.000969205	-0.00101	-0.000920273	-0.000983717	-0.000936372	-0.00102	-0.000954772	-0.000997571	-0.000928873	-0.000997276	-0.000907449	-0.00089455	-0.000950739	-0.000907347	-0.000955483	-0.000939037	-0.000993079	-0.000906292	-0.000887831	-0.000879927	-0.000851197	-0.00088401	-0.000921813	-0.000881702	-0.000864388	-0.000847945	-0.000884896	-0.000951597	-0.000923424	-0.000943342	-0.000960692	-0.000935291	-0.000937459	-0.000916545	-0.000931537	-0.000933375
	975.811	-0.000934985	-0.000930132	-0.000916854	-0.000884225	-0.000909512	-0.000947407	-0.000972326	-0.000944125	-0.000905397	-0.000951149	-0.00096031	-0.000909462	-0.000944441	-0.000983367	-0.000896206	-0.000958564	-0.000911061	-0.000993211	-0.000933592	-0.000972398	-0.000905466	-0.000969279	-0.000883982	-0.00086911	-0.000925615	-0.000884154	-0.000930286	-0.000913934	-0.00096646	-0.000883056	-0.000863639	-0.000858304	-0.000829568	-0.000862804	-0.000898714	-0.000858269	-0.000840168	-0.000823572	-0.000863059	-0.000927172	-0.000900396	-0.000918348	-0.000935759	-0.000912799	-0.000912809	-0.000892068	-0.000907984	-0.000910727
	977.739	-0.000911633	-0.000908528	-0.000893742	-0.000860433	-0.000886578	-0.000922374	-0.000947877	-0.000920245	-0.000884269	-0.000926733	-0.000935988	-0.00088718	-0.00092038	-0.000959025	-0.000872864	-0.000932309	-0.000887074	-0.000968361	-0.000910891	-0.000949398	-0.000885287	-0.000943272	-0.00085957	-0.000844566	-0.000901348	-0.000860253	-0.000906524	-0.000888387	-0.000939467	-0.000859461	-0.000841722	-0.000837057	-0.000808437	-0.000842758	-0.000877892	-0.000835623	-0.000818399	-0.000800078	-0.000842596	-0.000904028	-0.000878862	-0.000894978	-0.000913499	-0.000890987	-0.000889172	-0.000867027	-0.000885488	-0.000887205
	979.668	-0.00088708	-0.000884525	-0.000869585	-0.000836619	-0.000862085	-0.000895969	-0.000924148	-0.000896514	-0.000862631	-0.000901866	-0.000910146	-0.000862927	-0.000896399	-0.00093121	-0.000848833	-0.000905417	-0.000862752	-0.000942958	-0.000884935	-0.000925456	-0.000864249	-0.000917812	-0.000833557	-0.000819801	-0.000876436	-0.000835859	-0.000880492	-0.000860734	-0.000910531	-0.000834319	-0.000819247	-0.000813193	-0.000785323	-0.000819834	-0.000857359	-0.000811351	-0.000796761	-0.000776815	-0.000820054	-0.000879464	-0.000855216	-0.000871071	-0.000891289	-0.000867132	-0.000865776	-0.000841559	-0.000861792	-0.000862951
	981.596	-0.000859923	-0.000856025	-0.000842206	-0.000811875	-0.000835172	-0.000867422	-0.000897363	-0.000870905	-0.000835404	-0.00087406	-0.000882003	-0.000835617	-0.000869554	-0.00089958	-0.000822577	-0.000876615	-0.000836494	-0.000914509	-0.000854366	-0.000898109	-0.000839041	-0.000889055	-0.000806662	-0.000791905	-0.000846909	-0.000809455	-0.000851027	-0.000830882	-0.000879241	-0.000807506	-0.000793478	-0.000785792	-0.000758494	-0.000791955	-0.000832978	-0.000783628	-0.000771924	-0.000750945	-0.000793056	-0.000851937	-0.000827844	-0.00084404	-0.000865461	-0.000840392	-0.0008394	-0.000814734	-0.000834252	-0.000836838
	983.525	-0.000829614	-0.000823661	-0.000811486	-0.000783915	-0.000806004	-0.000836527	-0.000866635	-0.000841573	-0.000802234	-0.000842398	-0.000851516	-0.00080559	-0.000838658	-0.000865938	-0.000792849	-0.000845136	-0.000807752	-0.000883239	-0.000820885	-0.000866721	-0.000809009	-0.000855117	-0.000776507	-0.000761139	-0.000812892	-0.00078035	-0.000818662	-0.00079909	-0.0008458	-0.000778204	-0.000763947	-0.00075524	-0.00072757	-0.000760481	-0.000801863	-0.000752621	-0.00074239	-0.000722697	-0.00076252	-0.000819455	-0.000797236	-0.000812829	-0.000834633	-0.00080959	-0.000808788	-0.000783801	-0.000802204	-0.000805951
	985.453	-0.000795548	-0.000790321	-0.000777937	-0.000752332	-0.000774534	-0.000804058	-0.000834502	-0.000808486	-0.000766726	-0.000806889	-0.000818089	-0.000773758	-0.000804871	-0.000831498	-0.000759631	-0.000810962	-0.000775834	-0.000849119	-0.00078709	-0.000832584	-0.000774891	-0.000818091	-0.000743813	-0.000728711	-0.000778062	-0.000748601	-0.000783475	-0.000764518	-0.000809167	-0.000745959	-0.000731007	-0.000722753	-0.000693609	-0.000727206	-0.000766489	-0.00071894	-0.000708649	-0.000691432	-0.000730647	-0.000783697	-0.000763756	-0.000778158	-0.000799376	-0.000774144	-0.00077516	-0.000749496	-0.000767596	-0.000772538
	987.382	-0.000760772	-0.000758167	-0.000743412	-0.00071939	-0.000741568	-0.000771076	-0.000801302	-0.000773488	-0.000732262	-0.000770172	-0.00078375	-0.000741251	-0.0007693	-0.000797431	-0.000724915	-0.000774625	-0.000741908	-0.000813803	-0.000753879	-0.000798199	-0.000740128	-0.000781529	-0.000711086	-0.000695818	-0.000743924	-0.00071623	-0.000747056	-0.000729348	-0.000771571	-0.000712048	-0.000696282	-0.000689163	-0.000658973	-0.000693236	-0.00073013	-0.000684081	-0.000673521	-0.000656589	-0.000697946	-0.000747789	-0.000728828	-0.000742262	-0.000762775	-0.00073717	-0.000739375	-0.000714731	-0.000732486	-0.000739092
	989.31	-0.000729168	-0.000728593	-0.000711895	-0.000688398	-0.000710792	-0.000740395	-0.000769537	-0.000740853	-0.000701712	-0.000737016	-0.000751938	-0.000710669	-0.000735594	-0.00076576	-0.00069313	-0.000740871	-0.000710058	-0.000780806	-0.000722432	-0.000766818	-0.000708744	-0.000747824	-0.000680339	-0.000664819	-0.00071256	-0.000687277	-0.000714125	-0.000698166	-0.000737696	-0.000681351	-0.000663947	-0.00065621	-0.00062634	-0.00066084	-0.000696873	-0.000651647	-0.000641862	-0.000623901	-0.000665708	-0.000714885	-0.000695607	-0.000708216	-0.000729633	-0.000703559	-0.000705046	-0.000681994	-0.000699515	-0.000706199
	991.239	-0.000702262	-0.000702539	-0.00068461	-0.00066355	-0.000685486	-0.000714044	-0.000743103	-0.000714314	-0.000675812	-0.000710514	-0.000725885	-0.000685638	-0.000709407	-0.000739539	-0.000666639	-0.000714621	-0.00068339	-0.000752453	-0.000695012	-0.000740627	-0.000682731	-0.000720557	-0.000654861	-0.000638673	-0.000687935	-0.000663502	-0.000689215	-0.000673476	-0.000710983	-0.000657095	-0.0006369	-0.000627928	-0.000598701	-0.000633508	-0.000671082	-0.00062455	-0.000615506	-0.000598276	-0.000637892	-0.000687966	-0.000667692	-0.000679871	-0.000703698	-0.000676482	-0.000676704	-0.000653894	-0.000671885	-0.000677292
	993.167	-0.000682088	-0.000681184	-0.000663571	-0.000645551	-0.000666576	-0.000693394	-0.000721852	-0.000694479	-0.00065488	-0.000691703	-0.000706598	-0.000666192	-0.00069069	-0.000720099	-0.000645684	-0.000696219	-0.000663677	-0.000730918	-0.000673748	-0.000719865	-0.000663697	-0.000702181	-0.000636029	-0.000618928	-0.000670225	-0.000645801	-0.000672307	-0.000656173	-0.00069308	-0.000637883	-0.00061619	-0.000606859	-0.000578503	-0.000612811	-0.000652146	-0.000603828	-0.000594234	-0.000579625	-0.000617298	-0.000667479	-0.000647754	-0.000658709	-0.000684619	-0.000656707	-0.000655713	-0.000631748	-0.000650479	-0.000654499
	995.096	-0.000667623	-0.00066607	-0.000649862	-0.000631487	-0.000653443	-0.000679711	-0.000706035	-0.00068133	-0.000640135	-0.000678721	-0.000691647	-0.000651068	-0.000676471	-0.000705693	-0.000631002	-0.000684033	-0.000650768	-0.000716699	-0.000658867	-0.000704945	-0.000650905	-0.000689463	-0.000622518	-0.000605443	-0.000656971	-0.000634088	-0.000660112	-0.000644493	-0.000682362	-0.00062472	-0.000601866	-0.00059206	-0.000564499	-0.000598117	-0.000637132	-0.000589067	-0.000577528	-0.00056689	-0.000602903	-0.00065201	-0.000634779	-0.00064381	-0.000670385	-0.000642968	-0.000641304	-0.000615401	-0.000634982	-0.0006378
	997.024	-0.000653692	-0.000655231	-0.000637364	-0.00061863	-0.000641877	-0.000668773	-0.000693847	-0.000670689	-0.000628744	-0.000666883	-0.000678612	-0.000639291	-0.000665247	-0.000694315	-0.000619411	-0.00067376	-0.000639669	-0.000705735	-0.000646415	-0.000693462	-0.00063932	-0.000679048	-0.000610845	-0.000596652	-0.000644598	-0.000623398	-0.000648314	-0.00063328	-0.00067336	-0.00061546	-0.000590501	-0.000580423	-0.000552704	-0.00058693	-0.000623541	-0.000576468	-0.000562439	-0.000556392	-0.000591731	-0.000638386	-0.000623615	-0.000631484	-0.000658651	-0.0006317	-0.000629764	-0.000603386	-0.000623262	-0.000625773
	998.952	-0.000637143	-0.000642356	-0.000621854	-0.000603522	-0.00062654	-0.000654563	-0.000677673	-0.000656087	-0.000615602	-0.00065286	-0.00066506	-0.000626663	-0.000651338	-0.000681492	-0.000605614	-0.000660576	-0.000624869	-0.000693131	-0.00063128	-0.000679605	-0.000624362	-0.000667197	-0.00059719	-0.000587428	-0.000628579	-0.000609171	-0.000633512	-0.00061942	-0.000660701	-0.00060354	-0.000576362	-0.000566478	-0.000538399	-0.000573952	-0.000607636	-0.000560617	-0.000545887	-0.000541542	-0.000578727	-0.000622159	-0.000609868	-0.000615765	-0.000642656	-0.000617409	-0.000615876	-0.000590667	-0.000609674	-0.000612289
	1000.88	-0.000615361	-0.000622644	-0.000600935	-0.000584233	-0.000606329	-0.000634638	-0.000654387	-0.000635491	-0.000597771	-0.000634799	-0.000647796	-0.000609268	-0.000631153	-0.000662634	-0.000587194	-0.000643143	-0.00060586	-0.00067512	-0.0006113	-0.000660278	-0.000604565	-0.000648403	-0.000578967	-0.000573094	-0.000607509	-0.000590589	-0.000615605	-0.000602497	-0.000642887	-0.000587678	-0.000555901	-0.000545754	-0.000517747	-0.000555709	-0.000586742	-0.000539008	-0.00052621	-0.000520091	-0.000558704	-0.000599621	-0.000591614	-0.000595423	-0.000618804	-0.000597067	-0.000596238	-0.000571355	-0.000590282	-0.000592836
	1002.81	-0.000587238	-0.000595541	-0.000570088	-0.000560624	-0.000580219	-0.000605944	-0.000624909	-0.000607588	-0.000572813	-0.000610009	-0.000624542	-0.000584819	-0.000606808	-0.000637888	-0.000562268	-0.000619631	-0.000580567	-0.000647938	-0.000584121	-0.000633288	-0.00057918	-0.000623456	-0.00055252	-0.000552395	-0.000582523	-0.000565852	-0.000594125	-0.000580749	-0.000619192	-0.000564347	-0.000528248	-0.000518406	-0.000491363	-0.000531259	-0.000559193	-0.000510852	-0.000500552	-0.000493948	-0.000530824	-0.000569604	-0.000566331	-0.00057024	-0.000589776	-0.000569766	-0.000569964	-0.000543627	-0.000563889	-0.000567172
	1004.74	-0.000554597	-0.000561218	-0.000532389	-0.00052997	-0.000547181	-0.0005672	-0.000587799	-0.000571401	-0.000539889	-0.000577596	-0.000593783	-0.000551154	-0.000576071	-0.000606349	-0.000529607	-0.00058829	-0.000545143	-0.000611388	-0.000549037	-0.000596959	-0.000547652	-0.000594138	-0.000518262	-0.000523583	-0.000553706	-0.000534691	-0.000565904	-0.000552259	-0.000588522	-0.000530334	-0.000493397	-0.000484714	-0.0004597	-0.000498639	-0.000523897	-0.000475031	-0.000466877	-0.000460575	-0.000496185	-0.000532719	-0.000532637	-0.000536471	-0.00055499	-0.000533533	-0.000537798	-0.000508458	-0.000529658	-0.000533219
	1006.67	-0.00051542	-0.000520253	-0.000493758	-0.000490539	-0.000510553	-0.000522689	-0.00054536	-0.000529483	-0.00050061	-0.000538197	-0.000555439	-0.00051048	-0.000535978	-0.000567065	-0.000491096	-0.000549852	-0.000503573	-0.000569176	-0.000509464	-0.00055399	-0.000511516	-0.000557678	-0.000481275	-0.000487063	-0.000518629	-0.000500285	-0.000529845	-0.000516364	-0.000552867	-0.00049259	-0.000452292	-0.000444824	-0.000420821	-0.000458982	-0.00048239	-0.00043337	-0.000426406	-0.00041944	-0.000455845	-0.00049011	-0.000491602	-0.000494398	-0.000514591	-0.000490389	-0.000497854	-0.000467564	-0.000488871	-0.000490107
	1008.59	-0.000469522	-0.000476017	-0.000454206	-0.000445972	-0.00047126	-0.000477415	-0.000501174	-0.000485546	-0.000457407	-0.00049308	-0.000512472	-0.000468637	-0.000490103	-0.000523294	-0.000450082	-0.000506131	-0.00046112	-0.000524336	-0.000466514	-0.000508377	-0.000473489	-0.000515673	-0.000442815	-0.000447004	-0.000477343	-0.000463666	-0.00048843	-0.000475216	-0.00051406	-0.00045516	-0.000407009	-0.000402088	-0.000377335	-0.000415716	-0.000437458	-0.000390042	-0.000380905	-0.000376706	-0.000413518	-0.000444898	-0.000445344	-0.000447581	-0.000471734	-0.000445197	-0.000449795	-0.000423986	-0.000444159	-0.00044208
	1010.52	-0.000423451	-0.000432995	-0.000414603	-0.000402414	-0.0004288	-0.00043452	-0.000455915	-0.000443154	-0.00041362	-0.000447706	-0.000469442	-0.000429093	-0.000443761	-0.000477887	-0.000408493	-0.000462379	-0.000419568	-0.000479383	-0.000421303	-0.000464214	-0.000435646	-0.00047215	-0.000404512	-0.000406541	-0.000435533	-0.000425556	-0.000445787	-0.000434769	-0.000472521	-0.000418088	-0.000361529	-0.000359009	-0.000333857	-0.00037099	-0.000392934	-0.000347323	-0.000334539	-0.000334794	-0.000373568	-0.000400967	-0.000399139	-0.00039976	-0.000427013	-0.000399789	-0.000401559	-0.000380267	-0.000398979	-0.000394216
	1012.45	-0.000381746	-0.000395257	-0.000378524	-0.000365574	-0.000388981	-0.000397756	-0.000415043	-0.000405756	-0.000374246	-0.000407995	-0.000429836	-0.00039342	-0.000402081	-0.000435494	-0.000369435	-0.000424173	-0.000384713	-0.000438412	-0.000380585	-0.000425788	-0.000400307	-0.000430672	-0.000371627	-0.000368947	-0.000397692	-0.000390136	-0.000407407	-0.000399514	-0.000432544	-0.000385422	-0.000321538	-0.000319325	-0.000295353	-0.000330717	-0.000353579	-0.000309052	-0.00029489	-0.000297153	-0.000338419	-0.000361898	-0.000359251	-0.000356993	-0.000384353	-0.000357682	-0.000361319	-0.000338982	-0.000358668	-0.00035245
	1014.38	-0.000347054	-0.000365322	-0.000347119	-0.000337016	-0.000355929	-0.0003686	-0.000383854	-0.000374631	-0.000343161	-0.000375282	-0.000395688	-0.000362749	-0.000370035	-0.000401209	-0.000337246	-0.000391942	-0.000357648	-0.000403691	-0.00034801	-0.000394257	-0.000368164	-0.000397049	-0.000344906	-0.00033788	-0.000366071	-0.000360478	-0.000376263	-0.000370547	-0.000398659	-0.000357339	-0.000289957	-0.000288868	-0.000267062	-0.000299677	-0.000321329	-0.000279651	-0.000264477	-0.000268667	-0.000309315	-0.000330622	-0.00032672	-0.000322788	-0.000349726	-0.000322633	-0.000331518	-0.000303997	-0.000326777	-0.00032167
	1016.31	-0.000320839	-0.000341157	-0.000320707	-0.000313706	-0.000328658	-0.000343264	-0.000359557	-0.000348018	-0.000319028	-0.000349079	-0.000367291	-0.000336214	-0.000346346	-0.000373422	-0.000311324	-0.000364432	-0.000332669	-0.00037408	-0.000320387	-0.000367852	-0.000338124	-0.000371748	-0.000322434	-0.000313557	-0.000341831	-0.000337224	-0.000351574	-0.000347456	-0.000370748	-0.000332425	-0.000265275	-0.000266569	-0.000246785	-0.000275898	-0.000295454	-0.000256767	-0.000240547	-0.000245316	-0.000285534	-0.000305604	-0.000298941	-0.000295922	-0.000322949	-0.000293579	-0.000309745	-0.000276364	-0.000302543	-0.000298306
	1018.24	-0.000298047	-0.000317976	-0.000300399	-0.00029244	-0.000306618	-0.000319872	-0.000338203	-0.000323766	-0.00029788	-0.000326172	-0.000342423	-0.000312272	-0.000324225	-0.000348236	-0.000289032	-0.000339371	-0.000309883	-0.000347761	-0.0002944	-0.000343946	-0.000310886	-0.00035054	-0.000304357	-0.000293751	-0.000321378	-0.000319367	-0.000332007	-0.000327865	-0.000347447	-0.000311999	-0.000243941	-0.000247362	-0.000228791	-0.000257142	-0.000274413	-0.000236376	-0.000220027	-0.000223516	-0.000264772	-0.00028261	-0.000274121	-0.000272905	-0.000300053	-0.000268879	-0.00028881	-0.000253368	-0.000282384	-0.000276163
	1020.17	-0.000273341	-0.00029322	-0.000281767	-0.000270967	-0.000285797	-0.000298021	-0.000315715	-0.000300115	-0.000276137	-0.000300603	-0.000317954	-0.000289045	-0.000300469	-0.000322405	-0.000268953	-0.000312566	-0.000288708	-0.000320926	-0.000266625	-0.000319816	-0.00028629	-0.000330816	-0.000286985	-0.000275912	-0.000301273	-0.000302659	-0.000314343	-0.00030962	-0.000326626	-0.000293719	-0.0002216	-0.000228005	-0.000210123	-0.000238703	-0.000253769	-0.000216481	-0.000197545	-0.000203052	-0.000244117	-0.000258196	-0.000249425	-0.000249569	-0.00027643	-0.000246097	-0.000264775	-0.000230815	-0.000261469	-0.000253507
	1022.09	-0.000244839	-0.000264951	-0.000257456	-0.000246345	-0.000259233	-0.000271741	-0.000286155	-0.000273096	-0.000249729	-0.000269422	-0.000289892	-0.000262404	-0.000273361	-0.000291601	-0.000246169	-0.000281597	-0.000263248	-0.000287842	-0.00023254	-0.000292424	-0.00026024	-0.000307134	-0.000264743	-0.00025596	-0.000279124	-0.000282512	-0.000293577	-0.00029013	-0.000302966	-0.000272982	-0.0001943	-0.000203517	-0.0001868	-0.000213337	-0.000227621	-0.000191954	-0.000168876	-0.000179028	-0.000220096	-0.000229249	-0.000220233	-0.000221643	-0.000247607	-0.000220139	-0.000237966	-0.000203918	-0.000235384	-0.000226815
	1024.02	-0.000206514	-0.000228152	-0.00022455	-0.000212822	-0.000223101	-0.000234677	-0.000246363	-0.000236739	-0.000214395	-0.000230412	-0.000252472	-0.000226927	-0.000237376	-0.000252324	-0.000214217	-0.00024286	-0.000229178	-0.000244153	-0.000188908	-0.000256044	-0.00022587	-0.000273157	-0.000236262	-0.000227731	-0.000248295	-0.000254477	-0.000264424	-0.000263536	-0.000269827	-0.000244971	-0.000158137	-0.000169187	-0.000154116	-0.000177868	-0.000191684	-0.000157545	-0.000132077	-0.00014557	-0.000187928	-0.000192114	-0.000182244	-0.000183718	-0.000209219	-0.000184928	-0.000204688	-0.000167984	-0.000200469	-0.000190204
	1025.95	-0.000153645	-0.000179189	-0.000180321	-0.00016618	-0.000175665	-0.000185232	-0.000195709	-0.000187786	-0.000168005	-0.00018035	-0.000202822	-0.000179963	-0.000189391	-0.00020235	-0.000170516	-0.000192401	-0.000183887	-0.000188902	-0.000134554	-0.000206259	-0.000178681	-0.000227437	-0.00019905	-0.000187726	-0.000204806	-0.000214896	-0.000223789	-0.000225748	-0.000224567	-0.000205967	-0.000109799	-0.000123567	-0.000110016	-0.000131281	-0.000143655	-0.00011198	-8.45098e-05	-0.00010011	-0.000143708	-0.000142951	-0.000132468	-0.000134066	-0.000159321	-0.000136297	-0.000160153	-0.000120681	-0.000154547	-0.000141619
	1027.88	-9.26654e-05	-0.00012207	-0.000126879	-0.0001112	-0.000119852	-0.000127508	-0.000137812	-0.000130317	-0.000113887	-0.000122747	-0.000145105	-0.000125837	-0.000132613	-0.000143386	-0.000118502	-0.000134655	-0.000130021	-0.000126494	-7.22895e-05	-0.000147559	-0.000123356	-0.000173707	-0.000153049	-0.000140103	-0.000153171	-0.000167538	-0.000175715	-0.00017978	-0.000171225	-0.000159326	-5.20757e-05	-6.96089e-05	-5.8361e-05	-7.72884e-05	-8.72756e-05	-5.87912e-05	-2.88716e-05	-4.6695e-05	-9.10536e-05	-8.5159e-05	-7.44343e-05	-7.75672e-05	-0.000102684	-7.82694e-05	-0.000105702	-6.5873e-05	-0.000100822	-8.53063e-05
	1029.81	-3.40708e-05	-6.66662e-05	-7.49403e-05	-5.78538e-05	-6.56857e-05	-7.18553e-05	-8.21353e-05	-7.3958e-05	-6.02667e-05	-6.72456e-05	-8.89105e-05	-7.35884e-05	-7.62393e-05	-8.47963e-05	-6.6773e-05	-7.89617e-05	-7.69979e-05	-6.57978e-05	-1.09284e-05	-9.06026e-05	-6.98616e-05	-0.000121724	-0.000107057	-9.35921e-05	-0.000102695	-0.000121284	-0.000128533	-0.000133656	-0.000118326	-0.000113556	4.87597e-06	-1.63702e-05	-8.52682e-06	-2.48883e-05	-3.25147e-05	-6.45199e-06	2.54896e-05	5.46681e-06	-3.89355e-05	-2.91794e-05	-1.86582e-05	-2.2341e-05	-4.79418e-05	-2.17147e-05	-5.12302e-05	-1.24749e-05	-4.84052e-05	-3.10331e-05
	1031.74	1.56073e-05	-2.05944e-05	-3.08045e-05	-1.27931e-05	-2.0864e-05	-2.60572e-05	-3.53183e-05	-2.66403e-05	-1.44172e-05	-2.04429e-05	-4.2576e-05	-2.92779e-05	-2.99666e-05	-3.58585e-05	-2.32523e-05	-3.19218e-05	-3.26702e-05	-1.48686e-05	4.09057e-05	-4.3444e-05	-2.48164e-05	-7.96046e-05	-6.82841e-05	-5.4579e-05	-6.06543e-05	-8.22217e-05	-8.85895e-05	-9.39107e-05	-7.36915e-05	-7.5124e-05	5.25569e-05	2.80623e-05	3.31708e-05	1.96995e-05	1.366e-05	3.81242e-05	7.13251e-05	4.98349e-05	5.67573e-06	1.81729e-05	2.70287e-05	2.42846e-05	-1.60599e-06	2.53393e-05	-6.49977e-06	3.2162e-05	-4.49981e-06	1.36924e-05
	1033.67	5.45626e-05	1.5937e-05	4.49535e-06	2.27149e-05	1.41976e-05	1.03807e-05	2.37924e-06	1.01133e-05	2.12387e-05	1.63123e-05	-7.21539e-06	6.37717e-06	5.12155e-06	2.39664e-06	9.82508e-06	4.53734e-06	1.32238e-06	2.45835e-05	8.16831e-05	-6.85156e-06	1.06506e-05	-4.68216e-05	-3.79786e-05	-2.48243e-05	-2.78693e-05	-5.19953e-05	-5.77833e-05	-6.25026e-05	-3.92826e-05	-4.59603e-05	9.03363e-05	6.24302e-05	6.65315e-05	5.46967e-05	5.06117e-05	7.31032e-05	0.000107684	8.43172e-05	4.01266e-05	5.50508e-05	6.14993e-05	6.01846e-05	3.49827e-05	6.12091e-05	2.78079e-05	6.70247e-05	2.98514e-05	4.86108e-05
	1035.59	8.72963e-05	4.69543e-05	3.28665e-05	5.20108e-05	4.34235e-05	4.18483e-05	3.42386e-05	4.08975e-05	5.00741e-05	4.64895e-05	2.16917e-05	3.64271e-05	3.39314e-05	3.36843e-05	3.67939e-05	3.49494e-05	2.9164e-05	5.75914e-05	0.000114865	2.421e-05	4.066e-05	-1.9432e-05	-1.40853e-05	-1.22618e-06	-4.53035e-07	-2.70506e-05	-3.23769e-05	-3.75207e-05	-1.08824e-05	-2.2546e-05	0.000122435	9.07438e-05	9.47016e-05	8.37609e-05	8.15457e-05	0.000101215	0.000137818	0.000112417	6.75631e-05	8.48215e-05	8.93195e-05	8.86722e-05	6.52876e-05	8.95746e-05	5.59001e-05	9.61486e-05	5.76309e-05	7.74096e-05
	1037.52	0.000120027	7.65052e-05	6.10369e-05	8.05441e-05	7.23141e-05	7.29202e-05	6.53756e-05	7.14715e-05	7.81041e-05	7.64821e-05	5.03693e-05	6.54641e-05	6.19429e-05	6.3385e-05	6.3787e-05	6.50187e-05	5.67615e-05	8.99678e-05	0.000145291	5.54086e-05	7.01586e-05	6.80232e-06	8.84035e-06	2.21632e-05	2.66388e-05	-1.82794e-06	-7.3106e-06	-1.37884e-05	1.6969e-05	6.8082e-07	0.000153891	0.000118835	0.000122047	0.000112362	0.000111807	0.000128238	0.000166015	0.000139799	9.35093e-05	0.000114032	0.000116729	0.000115235	9.41623e-05	0.000116992	8.31927e-05	0.000123467	8.42218e-05	0.000104841
	1039.45	0.000153033	0.000106623	9.12247e-05	0.000110242	0.000102603	0.000104261	9.74953e-05	0.000102922	0.000106613	0.00010797	8.09275e-05	9.48725e-05	9.18923e-05	9.46239e-05	9.18978e-05	9.53262e-05	8.52836e-05	0.000122634	0.00017546	8.80083e-05	9.97655e-05	3.38713e-05	3.2977e-05	4.73836e-05	5.50353e-05	2.50769e-05	1.89381e-05	1.13796e-05	4.59415e-05	2.50393e-05	0.00018579	0.00014841	0.000149417	0.000140995	0.000143053	0.000155856	0.000193913	0.000166814	0.000119834	0.000144231	0.000144601	0.000142436	0.000123731	0.000145634	0.00011155	0.000150087	0.000111788	0.000132106
	1041.38	0.000183507	0.000136108	0.000121034	0.000138983	0.00013233	0.000133549	0.00012872	0.00013305	0.000133565	0.00013834	0.000110237	0.000122959	0.000121165	0.000125413	0.000119027	0.000124214	0.000112766	0.000153188	0.000203511	0.000119867	0.000128094	6.0026e-05	5.65093e-05	7.19047e-05	8.24824e-05	5.17861e-05	4.56544e-05	3.62067e-05	7.46005e-05	4.94306e-05	0.000215266	0.000177249	0.000175331	0.000168707	0.00017267	0.000181694	0.000219507	0.000191781	0.000146049	0.00017398	0.00017091	0.000168275	0.000152201	0.000172753	0.000137758	0.000175019	0.000138032	0.000157015
	1043.31	0.000211378	0.00016414	0.000149897	0.000166198	0.000160917	0.000161171	0.00015835	0.000161298	0.000159014	0.000167552	0.000137706	0.000149646	0.000148318	0.000154915	0.000145082	0.000151325	0.000138939	0.000181191	0.000228118	0.000150651	0.000155137	8.49301e-05	7.95111e-05	9.52472e-05	0.000107787	7.70596e-05	7.19669e-05	6.0799e-05	0.000102476	7.33069e-05	0.00024187	0.000204469	0.000200131	0.000194859	0.000200231	0.000205454	0.000241767	0.000215281	0.000171859	0.000202936	0.000195712	0.000192079	0.000178618	0.000197728	0.000161553	0.000197768	0.000162742	0.000179864
	1045.24	0.000237507	0.000191644	0.000177135	0.000192329	0.00018865	0.000188326	0.000186345	0.000187865	0.000182993	0.000196702	0.000164829	0.000175741	0.000175061	0.000183566	0.000170456	0.000177556	0.000164485	0.000207683	0.00025049	0.000181551	0.000181383	0.000109362	0.00010206	0.000118719	0.000131562	0.000100588	9.75685e-05	8.5291e-05	0.000129773	9.5715e-05	0.000266487	0.000230199	0.000224258	0.000219136	0.000226813	0.000227579	0.000262559	0.000238001	0.000196647	0.000230762	0.00021964	0.000215102	0.000204343	0.000221507	0.000184583	0.000219472	0.000187018	0.000201983
	1047.16	0.000261544	0.000217752	0.000202004	0.000216049	0.00021492	0.00021403	0.00021226	0.000211846	0.000205336	0.000224819	0.000190822	0.000200678	0.000201262	0.000209921	0.000194174	0.000203039	0.000189039	0.000232253	0.000270665	0.000211192	0.000206326	0.000132302	0.000123085	0.000141157	0.000153538	0.000121776	0.000121734	0.000107235	0.00015482	0.000116308	0.000288799	0.000254027	0.000247197	0.000242549	0.000251769	0.000247829	0.000282464	0.000259477	0.00022016	0.000257111	0.000242667	0.000236605	0.00022893	0.000243537	0.000206581	0.000240173	0.000210121	0.000223118
	1049.09	0.000283705	0.000241651	0.000224825	0.000237902	0.000239554	0.000237875	0.000236202	0.00023328	0.000226785	0.00025101	0.00021538	0.000224196	0.000226733	0.000234125	0.000215925	0.000226976	0.000211737	0.000255051	0.000288908	0.000238247	0.000229581	0.000153477	0.000142671	0.000161444	0.000173371	0.000140423	0.000143307	0.000126624	0.000176769	0.000135549	0.000309815	0.000276355	0.000268761	0.000264739	0.000275083	0.000267251	0.000301297	0.000279721	0.000242833	0.000281838	0.000264889	0.000256519	0.000252241	0.000264173	0.000228291	0.000259775	0.000232172	0.00024319
	1051.02	0.000304398	0.000264467	0.00024639	0.000259466	0.000263065	0.000260451	0.000258726	0.000253201	0.000247158	0.000275555	0.000238754	0.000246515	0.000251255	0.000257169	0.000236399	0.000249567	0.000232786	0.000277011	0.000307323	0.000264043	0.000251709	0.000173568	0.000161069	0.000180172	0.000191823	0.000157327	0.000162368	0.000144778	0.000197257	0.000153475	0.000330345	0.000298218	0.00028945	0.000285966	0.000298148	0.000287217	0.000320581	0.000299607	0.000265016	0.000305624	0.000286509	0.000276392	0.000275293	0.000284628	0.000249791	0.000279671	0.000253672	0.000262614
	1052.95	0.000324648	0.000286989	0.000267751	0.000280582	0.000286262	0.00028236	0.000280396	0.000273087	0.000267191	0.000299087	0.000260616	0.00026797	0.000273192	0.00027964	0.000256468	0.00027107	0.000253261	0.00029851	0.000326782	0.000288926	0.000273534	0.000192961	0.000178262	0.000197739	0.000209548	0.000173933	0.000180302	0.000162508	0.000217284	0.000170336	0.000351165	0.000320383	0.000310446	0.000308169	0.000321686	0.0003083	0.000341204	0.000319664	0.00028726	0.000329506	0.000307618	0.000296697	0.000297141	0.000305224	0.000270442	0.000300043	0.000274428	0.000282238
	1054.88	0.000345836	0.000309164	0.000289174	0.000301793	0.000309493	0.000304595	0.000301399	0.000294466	0.000288042	0.000322496	0.000280972	0.000289077	0.000292732	0.000302127	0.000276433	0.000291338	0.000273713	0.000320083	0.000346743	0.000312703	0.000295083	0.000211639	0.00019451	0.000214558	0.000226687	0.000190662	0.000198387	0.000180615	0.000237147	0.000186371	0.000373728	0.000343264	0.000332578	0.000331274	0.000345843	0.00033066	0.000362953	0.000340452	0.000309808	0.00035346	0.000328703	0.000317027	0.000317508	0.000325708	0.000290617	0.000320452	0.000295144	0.000302182
	1056.81	0.000366718	0.00033002	0.000310045	0.000322804	0.000331959	0.00032635	0.000321261	0.000316389	0.000308095	0.000345434	0.000299837	0.000308868	0.000310964	0.000323234	0.000295532	0.000310532	0.000293439	0.000340664	0.000366404	0.000335173	0.000315262	0.000228584	0.000209592	0.000230916	0.000242913	0.000206089	0.000216118	0.000197605	0.000256627	0.000200588	0.000396402	0.000366013	0.000354997	0.00035396	0.000369886	0.00035354	0.000385249	0.000361813	0.000331672	0.00037681	0.000349178	0.000336184	0.00033657	0.000345045	0.000309185	0.000339707	0.000315288	0.000320846
	1058.74	0.000386821	0.000349388	0.000330134	0.000342728	0.00035359	0.000346479	0.00034014	0.000337487	0.000326824	0.000367233	0.000318381	0.000327215	0.000328806	0.00034252	0.000313526	0.000329321	0.000312419	0.00035992	0.000385599	0.000355612	0.000334144	0.000244036	0.000223666	0.000246957	0.000258644	0.000220448	0.000233103	0.000212834	0.000275113	0.000213681	0.000418167	0.000388065	0.000377055	0.000376318	0.000392673	0.000376001	0.000407006	0.000383043	0.000352497	0.000399522	0.000368097	0.000353465	0.000354061	0.000363308	0.000326149	0.00035662	0.000334029	0.000337872
	1060.66	0.000409123	0.000370626	0.000351247	0.000364474	0.000376521	0.000367651	0.00036089	0.000359711	0.000347019	0.000390468	0.000339629	0.000347857	0.000349494	0.00036357	0.000332853	0.00035056	0.000333368	0.000381727	0.000406552	0.000377331	0.000354367	0.00026123	0.000239143	0.000264321	0.000276514	0.000236324	0.000251489	0.000229374	0.00029495	0.00022957	0.000442165	0.000411775	0.000400587	0.000399996	0.000416324	0.000399162	0.000429191	0.000405755	0.000374479	0.000423354	0.000387946	0.000371729	0.000373437	0.000383442	0.000344955	0.000374366	0.000354193	0.000355832
	1062.59	0.000436735	0.000397558	0.000376848	0.000391559	0.000403979	0.000393842	0.000387287	0.000386399	0.000371776	0.000419287	0.000366819	0.00037448	0.000376753	0.0003907	0.000357931	0.000377833	0.000359461	0.000409759	0.000433229	0.000405801	0.000379752	0.000284377	0.000259767	0.000286165	0.000299824	0.00025657	0.000274568	0.000250997	0.000320344	0.000250912	0.000470621	0.000439809	0.000428075	0.00042736	0.000444947	0.000425748	0.000455158	0.000432604	0.000400663	0.000451495	0.00041265	0.000395517	0.000398858	0.000408607	0.000368962	0.000397166	0.000379503	0.000378359
	1064.52	0.000471006	0.000430901	0.000408851	0.000424644	0.000437556	0.000427018	0.000420689	0.0004196	0.000403037	0.000455354	0.000401013	0.000407858	0.000411184	0.000425568	0.000390447	0.000412193	0.000392011	0.000445366	0.000467743	0.00044214	0.000412388	0.00031548	0.000287433	0.000314568	0.000330234	0.000283739	0.000304788	0.000280072	0.0003532	0.000278228	0.000504599	0.0004727	0.000460089	0.000459819	0.000479513	0.00045729	0.000486539	0.000464295	0.000432255	0.000485741	0.000443799	0.00042632	0.000431007	0.000439895	0.00039985	0.000426469	0.000411047	0.000407778
	1066.45	0.000510054	0.000469222	0.00044648	0.000462562	0.000475846	0.000466313	0.000460054	0.000458379	0.000439761	0.000497003	0.000440096	0.000446704	0.000450587	0.00046666	0.000427869	0.000452162	0.000429793	0.000487435	0.000508046	0.000483575	0.000450565	0.000352819	0.000320788	0.000348453	0.000366406	0.000317158	0.000341154	0.000315357	0.000392421	0.000310957	0.00054365	0.000509741	0.000495691	0.000496275	0.000518281	0.000493024	0.00052244	0.000499796	0.00046818	0.000524949	0.000480624	0.000462471	0.000468796	0.000476182	0.000436545	0.000461932	0.000447961	0.000443114
	1068.38	0.000550223	0.000509605	0.000486952	0.000501823	0.000515774	0.000507921	0.000501976	0.000498994	0.000478748	0.000540589	0.00048079	0.000487195	0.00049195	0.000510241	0.000466975	0.000494216	0.000469391	0.000531295	0.000550126	0.000525926	0.000490462	0.000392941	0.000357164	0.000384923	0.0004049	0.000352966	0.000379654	0.00035292	0.000434585	0.000346362	0.000583302	0.000548075	0.000533	0.000533889	0.000558265	0.000530451	0.000560591	0.000536886	0.000505806	0.000565863	0.000520354	0.000501298	0.000508876	0.000514875	0.000475144	0.000500537	0.000487491	0.000481184
	1070.31	0.000590459	0.000550031	0.000527541	0.000540355	0.000555551	0.000549114	0.000543222	0.00053974	0.000518549	0.000583539	0.000521231	0.000526896	0.000533208	0.00055346	0.000506172	0.000535761	0.000509013	0.000574435	0.000591786	0.000567452	0.0005302	0.000434221	0.000395125	0.000422837	0.000444388	0.000389535	0.000418809	0.000391518	0.000477218	0.000383417	0.000621755	0.000585579	0.000570467	0.000571328	0.000596877	0.000567947	0.000598132	0.000574041	0.000543186	0.000606404	0.000561111	0.000541423	0.000548593	0.000554642	0.00051393	0.000539869	0.000527289	0.000520683
	1072.23	0.000632355	0.000591699	0.000568311	0.000579923	0.000596359	0.000591035	0.00058464	0.000581979	0.000559876	0.000626651	0.000562401	0.000567911	0.00057495	0.000596977	0.00054635	0.000578027	0.000549932	0.000618877	0.000633615	0.0006106	0.000571004	0.000478069	0.000435024	0.000463146	0.000486614	0.000428423	0.00046051	0.000432438	0.000521683	0.000423943	0.00066162	0.000624105	0.000609032	0.000610238	0.00063562	0.00060656	0.000635449	0.000611959	0.000581073	0.000648139	0.000603945	0.000584133	0.000589753	0.000596701	0.000555011	0.00058171	0.000569083	0.000562798
	1074.16	0.000677827	0.000636142	0.000611084	0.00062224	0.000640045	0.000635756	0.000628906	0.0006271	0.000603878	0.000672475	0.00060703	0.000611972	0.000619832	0.000643304	0.000589953	0.000623261	0.000593817	0.000666226	0.00067753	0.000657592	0.00061475	0.000526125	0.000478543	0.000507036	0.000533189	0.000471089	0.000506275	0.000476744	0.000570237	0.000468309	0.000704203	0.00066543	0.000650244	0.000652528	0.00067762	0.000647802	0.000675625	0.000652247	0.000622015	0.00069319	0.000650099	0.000631187	0.000635063	0.000643121	0.000600105	0.000628081	0.000615201	0.000608696
	1076.09	0.000726193	0.000682815	0.000656492	0.000667273	0.000686173	0.000683162	0.000676685	0.000674957	0.000650153	0.000721428	0.000655583	0.00065822	0.000668457	0.000693188	0.000636998	0.00067181	0.000640546	0.000716298	0.000724084	0.000708107	0.000661767	0.000577651	0.000525988	0.000554721	0.000583715	0.000517095	0.000555594	0.000524336	0.000622909	0.000515197	0.000750275	0.000709459	0.000693922	0.0006979	0.000723384	0.00069196	0.000718445	0.000695638	0.00066721	0.000741528	0.000699396	0.000681708	0.000684705	0.000693954	0.000648797	0.00067802	0.000664418	0.000657702
	1078.02	0.000772273	0.000727901	0.000700687	0.000711107	0.000730411	0.000728915	0.000723727	0.000720507	0.000694153	0.0007693	0.000703411	0.000703364	0.000716117	0.000742325	0.000682691	0.000719844	0.000685768	0.000765117	0.000768532	0.000757894	0.000708427	0.000628055	0.000572113	0.000601625	0.000633227	0.000562258	0.000603492	0.000570613	0.000674866	0.000560517	0.000796943	0.000753341	0.000736605	0.000742475	0.000769342	0.000735357	0.000759348	0.000738705	0.000712304	0.000789347	0.000747756	0.000730372	0.000734052	0.000744089	0.000696721	0.000726796	0.000712141	0.000705204
	1079.95	0.000808049	0.00076312	0.00073506	0.000745258	0.000764676	0.00076397	0.000760478	0.000754858	0.000727567	0.0008076	0.000741494	0.000739547	0.000753771	0.00078106	0.000718875	0.000757842	0.000721177	0.000802715	0.000801496	0.00079789	0.000745903	0.000667693	0.000607749	0.000637957	0.000672214	0.000598069	0.000640213	0.000606709	0.000715575	0.000595768	0.000834088	0.000789021	0.000770258	0.000777729	0.000806518	0.00076906	0.000790608	0.000772977	0.000748011	0.000827393	0.000785729	0.000768086	0.000773377	0.000783671	0.00073429	0.000764864	0.000749519	0.000742356
	1081.88	0.000824954	0.000779336	0.000751189	0.000761471	0.000780857	0.000779456	0.000777646	0.000770647	0.000742436	0.000826719	0.000759888	0.000757695	0.000772002	0.000799308	0.000736515	0.000775951	0.00073818	0.000819157	0.000814614	0.000818856	0.000764974	0.000686657	0.000625069	0.000655332	0.000691894	0.000616383	0.000657371	0.000624633	0.000735266	0.000612773	0.000852068	0.000807164	0.000786499	0.0007942	0.000825192	0.000783903	0.000803019	0.000789177	0.000765615	0.000845492	0.000804208	0.000785432	0.000792939	0.000802437	0.000752091	0.000781988	0.000766777	0.000759677
	1083.81	0.000817614	0.00077181	0.00074479	0.000755616	0.00077483	0.000771663	0.000770815	0.000763714	0.000734528	0.000821116	0.000753459	0.000753061	0.000765679	0.000792143	0.000730057	0.000769714	0.000731675	0.00081056	0.000803168	0.000815849	0.000761136	0.000680826	0.000619867	0.000650138	0.000687651	0.000613763	0.000652174	0.000620306	0.000730121	0.000608027	0.000846018	0.000802323	0.000780366	0.00078694	0.000820114	0.000774928	0.000791779	0.000781672	0.000759766	0.000838084	0.000798159	0.000777134	0.000787568	0.000794675	0.000745587	0.000773472	0.00075953	0.00075185
	1085.73	0.000787659	0.000742854	0.000717429	0.000729024	0.000747798	0.000742417	0.000742092	0.000735413	0.00070519	0.000792349	0.000724978	0.000726351	0.000736523	0.000762241	0.000701644	0.000740487	0.000703264	0.000778903	0.000768731	0.000789206	0.000734753	0.000652292	0.000593904	0.000623653	0.000661385	0.000591664	0.000626694	0.000595397	0.000702349	0.000583062	0.00081572	0.000774556	0.000751696	0.000757164	0.000791629	0.000743954	0.000759243	0.000751612	0.000730778	0.000806155	0.000767771	0.000745071	0.000758813	0.000762984	0.000716198	0.000741696	0.000729977	0.000720676
	1087.66	0.000743345	0.000701196	0.000676672	0.000688898	0.000706822	0.000699563	0.000700226	0.000693571	0.000662609	0.000748076	0.000682507	0.000684462	0.000692833	0.000718535	0.000660066	0.000695933	0.000660912	0.000732384	0.000720582	0.000745652	0.000692907	0.000609354	0.000555897	0.000584458	0.00062211	0.000556939	0.000588381	0.000557869	0.00066051	0.000545425	0.000769061	0.000730591	0.000707833	0.000712616	0.000747187	0.000699284	0.000712888	0.000706948	0.000686674	0.000758097	0.000721293	0.000698333	0.000715186	0.000717117	0.000672247	0.000695593	0.000686226	0.000675038
	1089.59	0.000695227	0.000656477	0.000632377	0.000644994	0.000661825	0.00065377	0.000655464	0.000647861	0.000617606	0.000698572	0.000635596	0.000637956	0.00064546	0.000671461	0.000615909	0.000647588	0.000614825	0.000682851	0.00066975	0.000696134	0.000646878	0.000563958	0.000515805	0.000543675	0.000580271	0.000519089	0.000547339	0.000517707	0.000615889	0.000505663	0.000718007	0.000681239	0.000659481	0.000663902	0.000697133	0.000651028	0.000662759	0.000657982	0.000638108	0.000705441	0.000670829	0.000648854	0.000667673	0.000667961	0.000624947	0.000646872	0.000638923	0.000626722
	1091.52	0.000651331	0.000615564	0.000592325	0.000604811	0.000620361	0.000612073	0.000614821	0.000606432	0.000577733	0.000652593	0.000592511	0.000595218	0.000602306	0.00062873	0.000576833	0.000604014	0.000573278	0.000638552	0.00062484	0.000650288	0.000604584	0.000525014	0.000480275	0.000507812	0.000543468	0.000485446	0.000510725	0.000482299	0.00057621	0.00047092	0.000670348	0.000635201	0.000614401	0.000618925	0.000649709	0.000607372	0.000617598	0.000613157	0.000593038	0.000657201	0.00062565	0.000605169	0.000624633	0.000623509	0.000582883	0.000603683	0.000596042	0.000584397
	1093.45	0.00061586	0.000582408	0.000560478	0.000572605	0.000586596	0.000578335	0.000581934	0.00057431	0.000547026	0.000615208	0.000558016	0.000560567	0.000567392	0.000593977	0.000545708	0.000568856	0.000540466	0.000602921	0.000590762	0.000613229	0.000570262	0.000495945	0.000453048	0.000480476	0.000515525	0.000459739	0.000482345	0.000455054	0.000544758	0.000444342	0.000630451	0.000596849	0.000577262	0.000582375	0.000610821	0.000571909	0.000581684	0.000576945	0.000556336	0.000617951	0.000590523	0.000570975	0.000590401	0.000588206	0.000550475	0.000569887	0.000561785	0.000551413
	1095.38	0.000590079	0.000558027	0.000537738	0.000549559	0.000561946	0.000554461	0.000557907	0.000552136	0.000526196	0.00058785	0.000533105	0.000535385	0.000542475	0.000568558	0.000522929	0.000543782	0.000517074	0.000577265	0.000567223	0.000585738	0.000545548	0.000476995	0.000434849	0.000462529	0.000496218	0.000442258	0.000463463	0.000436403	0.000522958	0.00042693	0.000601004	0.000568065	0.000549838	0.000555503	0.000582032	0.000545085	0.000555462	0.000550075	0.000529271	0.000588674	0.000565988	0.000547281	0.00056603	0.000563306	0.000528172	0.000546638	0.000537436	0.000528326
	1097.3	0.000574527	0.000543413	0.000524336	0.000535592	0.000546641	0.000540332	0.000543789	0.00053908	0.00051451	0.000570734	0.000518236	0.000520448	0.000527924	0.00055397	0.000509452	0.000529406	0.000503172	0.000561788	0.000553389	0.000568135	0.000530323	0.000468092	0.000425622	0.000453173	0.000485747	0.000433177	0.00045402	0.000427116	0.000511854	0.000418984	0.000581975	0.000549542	0.00053239	0.000537874	0.00056277	0.000528541	0.000539212	0.000533057	0.000511607	0.000570065	0.000552193	0.000534783	0.000551983	0.000549241	0.000515746	0.000534039	0.000523636	0.000515871
	1099.23	0.000570456	0.000540059	0.000520859	0.000531493	0.000541263	0.000536995	0.000541428	0.000535723	0.000512895	0.000564436	0.000514666	0.000516753	0.000524037	0.000550816	0.000506297	0.000525826	0.000499275	0.000557737	0.000550348	0.000561714	0.000525609	0.000469778	0.000426872	0.000453872	0.000486247	0.000433777	0.000454717	0.000428383	0.000512149	0.0004215	0.000573327	0.000541455	0.000525241	0.000530398	0.000554055	0.000523105	0.000533546	0.000526699	0.000504349	0.000563005	0.000550127	0.000534318	0.000549374	0.000546807	0.000513817	0.000533456	0.000521159	0.000514801
	1101.16	0.000576475	0.000546075	0.000526475	0.000536051	0.000544712	0.000543764	0.000549866	0.000541498	0.000520321	0.000567385	0.000520629	0.000522339	0.000529742	0.000557188	0.000512155	0.000532081	0.000503956	0.000564761	0.000556677	0.000565218	0.000530291	0.00048098	0.000437821	0.000464128	0.000496754	0.00044313	0.000464658	0.000438673	0.000522302	0.000433328	0.000574562	0.00054259	0.000527019	0.000531864	0.00055495	0.0005264	0.000536645	0.000529463	0.000506631	0.000565918	0.000557809	0.000543786	0.000556818	0.000554177	0.000520876	0.000543226	0.000527923	0.000523416
	1103.09	0.000586783	0.000556147	0.000536764	0.000544586	0.000552376	0.000554602	0.00056291	0.000552076	0.000531706	0.000575184	0.000530717	0.00053151	0.000539795	0.000568108	0.000522293	0.000543079	0.000513003	0.000576571	0.000567693	0.000574248	0.000538816	0.000496697	0.000452793	0.000478289	0.000511944	0.000457082	0.000478968	0.000452779	0.000536438	0.000448954	0.000580978	0.000548372	0.000533149	0.000537339	0.000560903	0.000533996	0.00054407	0.000536946	0.00051331	0.000573825	0.000570132	0.000557332	0.000568746	0.000565348	0.000532098	0.00055632	0.000538611	0.000536067
	1105.02	0.000594947	0.000563719	0.000544803	0.000551038	0.000557414	0.000562502	0.000572163	0.000561066	0.000540639	0.000582028	0.00053855	0.000538134	0.000547125	0.000576158	0.00053012	0.000550861	0.000520235	0.000585127	0.000576799	0.000582216	0.000545018	0.000508966	0.000464434	0.000489103	0.00052416	0.000468577	0.000490323	0.000463242	0.000546412	0.000460952	0.000586057	0.000552295	0.00053723	0.000541244	0.000565809	0.000539359	0.000549675	0.000542389	0.000517862	0.000579798	0.00057965	0.000567634	0.000577914	0.000573282	0.00054058	0.000565661	0.000546495	0.000545739
	1106.95	0.00059675	0.000563813	0.00054578	0.0005505	0.000555278	0.000563074	0.000573091	0.000563221	0.000541947	0.000582252	0.000538978	0.000537833	0.000547585	0.000576606	0.00053111	0.000550424	0.000520633	0.000585892	0.000578588	0.000582529	0.00054453	0.000512069	0.000467856	0.000491453	0.000527317	0.000471904	0.000492791	0.000464945	0.000547466	0.000464144	0.000585483	0.000550248	0.000535355	0.000539251	0.000564183	0.000537649	0.000548873	0.000540672	0.000515887	0.000578713	0.00057996	0.000569432	0.000579213	0.000573579	0.000541172	0.00056705	0.000546543	0.000547962
	1108.88	0.000592705	0.000558173	0.000541093	0.000544431	0.000548107	0.000557348	0.000568418	0.000558741	0.000536903	0.000575868	0.00053329	0.000531664	0.000542475	0.000571577	0.000526853	0.00054419	0.000515658	0.000580681	0.000574708	0.000575989	0.000538834	0.000507725	0.000464338	0.000486787	0.000523268	0.000468788	0.00048784	0.000460036	0.000541918	0.000460399	0.000579802	0.000543493	0.000528771	0.000531878	0.00055635	0.000530757	0.000543327	0.000533478	0.000508552	0.000571436	0.000573096	0.000564621	0.000574196	0.000567639	0.0005354	0.000562022	0.000540422	0.000543684
	1110.8	0.000588694	0.000553338	0.00053676	0.000539494	0.000542185	0.000552035	0.00056489	0.000554031	0.000532498	0.000569123	0.000528533	0.000526448	0.000537439	0.000566944	0.000523134	0.000539231	0.000510844	0.000576494	0.000571449	0.000569814	0.000534431	0.00050323	0.000460348	0.000481816	0.000519964	0.000465833	0.000483079	0.000455514	0.0005369	0.000456957	0.000574091	0.000536819	0.000522063	0.000524519	0.000548595	0.000524338	0.000538308	0.000526879	0.000501616	0.000563654	0.000566428	0.000559708	0.000569892	0.000561923	0.000529944	0.000557243	0.000534673	0.000538974
	1112.73	0.000589002	0.000552551	0.000536764	0.000539119	0.000541268	0.000551691	0.000566638	0.000553968	0.000532727	0.000566374	0.000528637	0.000525869	0.00053646	0.00056667	0.000522941	0.000539159	0.000509144	0.000577253	0.000572462	0.000567951	0.000534377	0.000503895	0.000460186	0.000480707	0.000522009	0.000467643	0.00048303	0.000455666	0.00053703	0.000458044	0.000571934	0.000533427	0.000518623	0.000520577	0.000545228	0.000521296	0.000536616	0.000524311	0.000498477	0.000559797	0.000563523	0.000558295	0.000570274	0.000560285	0.000528962	0.000556227	0.000533105	0.000537944
	1114.66	0.00059182	0.000553986	0.000539577	0.000541598	0.000543825	0.000554209	0.000571699	0.000556859	0.000535804	0.000566511	0.000531417	0.000527378	0.00053797	0.000569505	0.000524682	0.000541662	0.000509692	0.000580518	0.000576153	0.00056891	0.000536397	0.000507854	0.000462327	0.000482412	0.0005274	0.000472982	0.00048613	0.000458945	0.000540431	0.000461733	0.000572579	0.000532257	0.000517337	0.000518647	0.00054474	0.000519965	0.000536936	0.000523995	0.000497468	0.000559244	0.000563226	0.000559529	0.000572975	0.000560546	0.00053053	0.000556761	0.000534115	0.000539038
	1116.59	0.000593122	0.000553691	0.000540368	0.000542223	0.000544611	0.000554507	0.000574243	0.000558032	0.000536872	0.000565281	0.000531544	0.000527144	0.000537562	0.000570268	0.000524213	0.000541546	0.000508596	0.000581268	0.000577366	0.000568206	0.000536012	0.00050934	0.000462672	0.00048261	0.00053101	0.000476465	0.000487551	0.000460583	0.000542311	0.000463578	0.000572029	0.00052893	0.000514294	0.000515112	0.00054263	0.000516536	0.000534803	0.000521864	0.000494807	0.000557535	0.000561458	0.000559007	0.000572877	0.000558595	0.000530019	0.000554992	0.000532847	0.000538473
	1118.52	0.000589607	0.000548026	0.000535464	0.000536951	0.000538878	0.000548787	0.000570202	0.000553575	0.000531927	0.000558574	0.000525467	0.000521791	0.000531515	0.00056505	0.000517885	0.000534808	0.000502088	0.000575713	0.000572377	0.000561647	0.000529794	0.000505105	0.000458334	0.000477719	0.000528766	0.000474546	0.00048332	0.00045705	0.000538844	0.000460288	0.000565798	0.000520123	0.000506429	0.00050667	0.000534908	0.000507884	0.000526797	0.000514972	0.000487264	0.000550567	0.000553928	0.000552437	0.000566443	0.000551034	0.000523857	0.00054802	0.000525495	0.000532505
	1120.45	0.000580902	0.000537334	0.000525807	0.000526868	0.000527163	0.000537757	0.000560615	0.000543485	0.000521861	0.000546865	0.000514837	0.000511562	0.000520226	0.000554558	0.000507109	0.000523124	0.000491062	0.000564848	0.000562157	0.000550065	0.000518834	0.000496058	0.000450022	0.000468937	0.000521501	0.000468148	0.000474667	0.000449273	0.000530341	0.000452332	0.000554432	0.000507157	0.000494399	0.000493567	0.000521639	0.000494735	0.000514103	0.000503574	0.00047494	0.000538512	0.000541124	0.000540689	0.000555237	0.0005383	0.000512594	0.000536516	0.000513254	0.000521213
	1122.38	0.000571242	0.000526544	0.000515495	0.000516181	0.000514507	0.000526395	0.000550152	0.000532648	0.000511243	0.000535073	0.000504115	0.000501566	0.000508976	0.000543203	0.000496803	0.000512111	0.000480103	0.000553306	0.000550933	0.000538571	0.000507739	0.000486716	0.000441693	0.000460475	0.000513991	0.000461347	0.000466316	0.000441342	0.000521761	0.000444395	0.00054243	0.000493907	0.000482254	0.000479954	0.00050756	0.000481547	0.000500705	0.000491574	0.000461897	0.000525516	0.000527994	0.00052856	0.00054416	0.000525657	0.000501099	0.000525026	0.000500845	0.000509702
	1124.3	0.000563396	0.000518434	0.000507422	0.000507374	0.000504341	0.000518103	0.000542121	0.000524394	0.000503126	0.000526155	0.00049632	0.000494523	0.000501079	0.000534342	0.000489307	0.000504113	0.000471956	0.000543797	0.000541748	0.000530302	0.00049911	0.00048085	0.000436027	0.000454614	0.00050861	0.000456931	0.000460665	0.000435704	0.000515755	0.00043938	0.000532273	0.000483147	0.000472656	0.000468801	0.000496028	0.000471029	0.000489887	0.000482102	0.000451453	0.000514935	0.000518032	0.000519495	0.000535739	0.000516044	0.00049261	0.000516586	0.000491292	0.000501072
	1126.23	0.000553769	0.00050963	0.000499332	0.000498112	0.000494827	0.000509822	0.000533787	0.000515397	0.00049462	0.00051733	0.000488887	0.000486898	0.000493243	0.000525369	0.000481405	0.000495422	0.000463785	0.000533811	0.000531953	0.000522062	0.000489876	0.000474835	0.00043022	0.000448538	0.000501921	0.000451528	0.000454681	0.000429723	0.000508592	0.000433786	0.000521957	0.000473295	0.000463397	0.000458138	0.000484685	0.000460929	0.000479977	0.00047259	0.000441875	0.000505159	0.000508731	0.00051124	0.000526787	0.000506082	0.000484316	0.000508137	0.000482109	0.000492501
	1128.16	0.000535913	0.000493457	0.000483525	0.00048177	0.000479602	0.000494027	0.000517504	0.000498573	0.000478243	0.000501691	0.000474072	0.000471803	0.000478387	0.000508826	0.000465887	0.00047881	0.000448811	0.000515794	0.000514078	0.000505757	0.000473358	0.000459808	0.000416851	0.000435243	0.000486296	0.000437337	0.000440896	0.00041605	0.000492641	0.000420539	0.000504669	0.000457766	0.000448282	0.000442116	0.000467506	0.000445291	0.000464278	0.000456891	0.000427089	0.000489371	0.000492741	0.000495919	0.000509843	0.000489315	0.000469002	0.000492397	0.000466392	0.00047709
	1130.09	0.000504174	0.000463827	0.000453791	0.000452903	0.000451938	0.000464543	0.000486429	0.000468095	0.00044863	0.000473101	0.000445632	0.00044352	0.000450272	0.000478325	0.000436781	0.000448123	0.000420642	0.000482818	0.000482141	0.000474718	0.000444119	0.000429128	0.000389473	0.000408111	0.000454859	0.000408225	0.000412434	0.000387897	0.000460603	0.000392837	0.000473838	0.00043072	0.00042181	0.000415374	0.000438909	0.00041855	0.000437535	0.000429926	0.000401407	0.000460815	0.000463795	0.000466459	0.000478982	0.000459939	0.000440203	0.000463407	0.000438073	0.000448184
	1132.02	0.000458	0.000420215	0.000410903	0.000411692	0.000411089	0.000421025	0.000440325	0.000423673	0.000405932	0.000432092	0.000404104	0.000402498	0.000409046	0.000433878	0.000394396	0.000403344	0.000378358	0.000435877	0.000436633	0.000428998	0.00040198	0.000382618	0.000347735	0.000366436	0.000407728	0.000364773	0.000368652	0.000345226	0.000412166	0.00034993	0.000430111	0.000392383	0.000384132	0.000377854	0.000398915	0.000380607	0.000399917	0.000391137	0.000364186	0.000419127	0.000421554	0.000422931	0.000434416	0.000417308	0.000397604	0.000420766	0.000396466	0.000405703
	1133.95	0.000405121	0.000370119	0.00036147	0.000364529	0.000364104	0.000370414	0.000387408	0.000372565	0.000356465	0.000386085	0.000357053	0.000356328	0.000362989	0.00038305	0.000346239	0.000351891	0.000329568	0.000383	0.000384853	0.000376485	0.000353787	0.000327935	0.000298373	0.00031735	0.000353183	0.000314785	0.000316509	0.000294956	0.000355944	0.000299923	0.000380787	0.00034886	0.000341365	0.000335513	0.000354199	0.000337587	0.000357006	0.000346969	0.000321006	0.000371032	0.000372713	0.000372377	0.000382889	0.000368219	0.000348286	0.00037107	0.000348058	0.000356845
	1135.87	0.000356464	0.00032401	0.000315277	0.000320951	0.000321089	0.00032323	0.000338709	0.000325566	0.000310617	0.000344265	0.000314275	0.000314996	0.000322173	0.000336416	0.000302569	0.000303999	0.000284957	0.000334181	0.000337104	0.000328643	0.000309779	0.000276401	0.000251859	0.00027118	0.000302489	0.000268485	0.000266894	0.000247427	0.000303241	0.000253098	0.000335301	0.000308876	0.000301913	0.000296747	0.00031354	0.000298056	0.00031732	0.000306888	0.000281025	0.0003261	0.000327411	0.000324666	0.000334908	0.000322442	0.000302591	0.000324663	0.000302963	0.000311226
	1137.8	0.00031937	0.00028852	0.000280276	0.000287733	0.000289206	0.000287202	0.000301318	0.000290091	0.000275886	0.000312774	0.000282119	0.000284291	0.000291825	0.000301322	0.00027029	0.000267286	0.000251452	0.000297359	0.0003009	0.000292701	0.000277066	0.000236221	0.000216138	0.00023553	0.000263636	0.000233107	0.00022836	0.000211009	0.000262317	0.000216261	0.000300982	0.00027882	0.000271633	0.000267622	0.00028362	0.000268384	0.00028717	0.00027674	0.000250926	0.000291515	0.000292571	0.000287765	0.000298511	0.000287087	0.000267937	0.00028897	0.000268317	0.000276312
	1139.73	0.000296323	0.000265731	0.000258573	0.000267065	0.000270087	0.000265016	0.00027761	0.000268029	0.00025425	0.000292863	0.000262085	0.000264419	0.000272529	0.00028004	0.00025105	0.000244953	0.000231625	0.0002751	0.000278429	0.000270149	0.000257776	0.000210477	0.000193936	0.000213418	0.000238976	0.000211056	0.000204065	0.000188051	0.000236611	0.000192418	0.00028015	0.00026044	0.000252274	0.000249954	0.000266598	0.000250732	0.000268663	0.00025796	0.000232359	0.000269817	0.000270357	0.000264673	0.000276	0.000265499	0.000246825	0.000266365	0.000246762	0.000255041
	1141.66	0.000287517	0.000256385	0.000249751	0.000259226	0.000263255	0.0002565	0.000267775	0.000259241	0.00024548	0.000284011	0.000253345	0.00025479	0.000264162	0.000272258	0.000244275	0.000236995	0.000224996	0.00026725	0.000269422	0.000261482	0.000251913	0.000199398	0.000185357	0.00020507	0.000228325	0.000202171	0.000194489	0.000178473	0.000226105	0.000182324	0.000272183	0.000253611	0.000244359	0.000244127	0.000261928	0.000244878	0.000262049	0.000250457	0.000225693	0.000261147	0.000261804	0.0002555	0.000267472	0.000258447	0.000239609	0.000257619	0.000238805	0.000247504
	1143.59	0.000293343	0.00026123	0.000254858	0.000264344	0.000269631	0.000261753	0.000272307	0.000264278	0.000249891	0.000287534	0.000256616	0.000256736	0.000267858	0.00027839	0.000250424	0.000243571	0.000230991	0.000274826	0.000274296	0.000267797	0.000259695	0.000204059	0.000190629	0.000210438	0.000232786	0.000206672	0.000199984	0.00018334	0.000231054	0.000187037	0.00027732	0.00025901	0.000249028	0.000251072	0.000269956	0.000251007	0.00026764	0.000254891	0.000231673	0.000266329	0.000268078	0.000261392	0.000273391	0.000266093	0.000246531	0.000263786	0.00024504	0.000253992
	1145.52	0.000313409	0.000279721	0.000273801	0.000282108	0.000289194	0.000280684	0.00029152	0.000282814	0.000267437	0.000304617	0.000273024	0.000271348	0.000284235	0.000298775	0.000269543	0.00026447	0.000249844	0.000297069	0.000292422	0.000288798	0.000280457	0.000224729	0.000209398	0.000228878	0.000252838	0.000224422	0.00021974	0.000202383	0.000251585	0.000206282	0.000295499	0.000276921	0.000266501	0.000270372	0.000290287	0.00026935	0.00028503	0.000271546	0.000249853	0.000285679	0.000288484	0.000282391	0.000293364	0.000287663	0.000266863	0.000284003	0.000265461	0.000274198
	1147.45	0.000343866	0.000308376	0.000302466	0.000309506	0.000318597	0.000309741	0.000322052	0.000311673	0.000295051	0.000332452	0.000299526	0.000296326	0.000310915	0.000329515	0.000298333	0.000295161	0.000278705	0.00032907	0.000320001	0.000320825	0.00031067	0.000256305	0.000237803	0.000256919	0.000283922	0.000252347	0.00025003	0.000231614	0.000283226	0.000235267	0.000323284	0.000304494	0.000293695	0.000298759	0.000319493	0.000296844	0.000311197	0.00029763	0.000277207	0.000315633	0.000319052	0.000313475	0.000324091	0.000318722	0.000296934	0.000313987	0.000295985	0.000304361
	1149.37	0.000377988	0.000341164	0.000334975	0.000340842	0.00035204	0.000342937	0.000356784	0.000345263	0.000327177	0.000364653	0.000329861	0.000325786	0.000342175	0.000363603	0.000330798	0.000328566	0.000311365	0.000364182	0.000351193	0.000356772	0.000344196	0.000290939	0.000269385	0.00028844	0.000318308	0.000284404	0.000283988	0.000264134	0.000318259	0.000266937	0.000354999	0.00033577	0.000324761	0.000330597	0.000352394	0.000327541	0.000341063	0.000327891	0.000307928	0.000349505	0.000353224	0.000347167	0.000358779	0.000352624	0.00033022	0.000347438	0.000329483	0.000337967
	1151.3	0.000409728	0.000372129	0.000365909	0.000370824	0.000383252	0.000374853	0.000389182	0.000377085	0.000357647	0.00039517	0.000358422	0.0003537	0.000371369	0.000395276	0.000360791	0.000358977	0.000341947	0.000396602	0.000380102	0.000390039	0.000374889	0.00032262	0.00029869	0.000317529	0.000350006	0.000314345	0.000314933	0.000293566	0.000350896	0.000295731	0.000385562	0.000364881	0.000354027	0.000360273	0.000384052	0.00035674	0.000369708	0.000356777	0.000336719	0.00038137	0.000384363	0.00037779	0.000390561	0.000383892	0.000360521	0.000377949	0.000359991	0.000369203
	1153.23	0.000436627	0.000398258	0.000391906	0.000396574	0.00040931	0.000402106	0.00041651	0.000403246	0.000382712	0.000421146	0.000382662	0.000377346	0.000395615	0.000421722	0.000385153	0.000383735	0.000367297	0.000423403	0.000403681	0.000418261	0.000400015	0.000348703	0.00032291	0.000341552	0.000376085	0.000339206	0.000340521	0.000317416	0.000378538	0.000319517	0.000412057	0.00038938	0.000378489	0.000385416	0.000411664	0.000382109	0.000394109	0.000381155	0.000361507	0.000408524	0.000409553	0.000403076	0.000416473	0.00040987	0.000385432	0.00040244	0.000384637	0.000395242
	1155.16	0.00046057	0.000420764	0.00041453	0.000419014	0.000432669	0.000425593	0.000440414	0.000425743	0.00040416	0.000443936	0.00040425	0.000398185	0.000416934	0.000444702	0.00040593	0.000404821	0.000388778	0.000446245	0.000423453	0.00044325	0.000421674	0.000371247	0.000343477	0.000362392	0.000398323	0.000360859	0.000362586	0.000338043	0.000402464	0.000340227	0.000435356	0.000411058	0.000399533	0.000407594	0.000435838	0.000404251	0.000414843	0.000402469	0.000383617	0.000432658	0.000430852	0.000425217	0.000438391	0.000432166	0.000406638	0.00042343	0.000405415	0.000417158
	1157.09	0.000485079	0.000443549	0.000437952	0.000441592	0.00045711	0.0004492	0.000465176	0.000449058	0.000426065	0.000467409	0.000426924	0.000419657	0.000438844	0.000468574	0.000427561	0.000426754	0.000410712	0.000469459	0.000443417	0.000468885	0.000443976	0.000394963	0.000364749	0.000383967	0.000422024	0.000383455	0.000385283	0.000360253	0.000427114	0.000361677	0.00045867	0.000433485	0.000420747	0.000430203	0.000459647	0.000426237	0.000435022	0.000423756	0.00040631	0.000457808	0.000452276	0.000448274	0.00046076	0.000454827	0.000427737	0.000445083	0.000427289	0.000438948
	1159.02	0.000511817	0.000469153	0.000463896	0.00046634	0.000483939	0.000475339	0.000493287	0.000475099	0.000450509	0.000493725	0.00045271	0.000443874	0.000464014	0.000495359	0.000452104	0.000451966	0.000435613	0.000495611	0.000465935	0.000497768	0.000469207	0.000422607	0.000389116	0.000408736	0.000449649	0.000409528	0.000412302	0.000386547	0.000455526	0.000386588	0.00048365	0.000458483	0.000443907	0.000455262	0.00048527	0.000449708	0.000456615	0.00044662	0.000431184	0.000485703	0.000476637	0.000473659	0.00048638	0.00047992	0.000452068	0.000469524	0.000452586	0.000463598
	1160.94	0.000540394	0.000497285	0.000491875	0.000492799	0.000512369	0.000503714	0.000523736	0.000503295	0.000477229	0.000522434	0.00048084	0.000470552	0.000492465	0.000524809	0.000478878	0.000479908	0.000462819	0.000524424	0.000490268	0.000529613	0.000497089	0.000453825	0.000416404	0.000436887	0.000480618	0.00043881	0.000443466	0.000416101	0.000487759	0.000415493	0.000510066	0.000484693	0.000468944	0.000481662	0.000512316	0.000474275	0.000479209	0.000471202	0.000457311	0.000515031	0.00050402	0.000500802	0.000514952	0.000506681	0.000479801	0.000496629	0.000480413	0.000490676
	1162.87	0.000568653	0.0005262	0.000520231	0.000518995	0.000540178	0.000532141	0.000554126	0.000531241	0.000503798	0.000551792	0.000509516	0.000497882	0.000521224	0.000554977	0.000506065	0.000508226	0.000490187	0.00055354	0.00051463	0.000562056	0.000525487	0.000486106	0.000445257	0.000466441	0.000513713	0.00046897	0.000475774	0.000446678	0.000521605	0.000446268	0.000536685	0.000509686	0.000494246	0.000507099	0.000539371	0.000498701	0.000501083	0.000495696	0.000483064	0.000543673	0.000532005	0.000528673	0.000544488	0.000533488	0.000508037	0.00052381	0.000508836	0.00051814
	1164.8	0.000594569	0.00055413	0.0005473	0.000543587	0.000566154	0.000558871	0.000582667	0.000556859	0.000528739	0.000580252	0.00053788	0.000524321	0.000548637	0.000583443	0.00053216	0.00053558	0.00051644	0.0005809	0.000538102	0.000593106	0.000552545	0.000517364	0.000473729	0.000495232	0.000546283	0.000498185	0.000507247	0.000476314	0.000554324	0.000476235	0.000562374	0.000533132	0.00051789	0.000530904	0.00056557	0.000521715	0.000521405	0.000518861	0.000507726	0.000570812	0.000558912	0.000556161	0.00057371	0.000559623	0.000535402	0.000549381	0.000536365	0.000544767
	1166.73	0.000619564	0.000581197	0.000573754	0.000567654	0.000591987	0.000584779	0.000610483	0.000581474	0.000553572	0.000608519	0.000566245	0.000550293	0.000576084	0.00061106	0.000558036	0.000563368	0.00054252	0.000607899	0.000561433	0.000623469	0.000579084	0.000548187	0.00050177	0.000523723	0.00057736	0.000527497	0.000538282	0.000505567	0.000586173	0.000505437	0.000588015	0.000556576	0.000540738	0.00055461	0.000591384	0.000544341	0.000541698	0.000542002	0.000532395	0.000597865	0.000585782	0.000583934	0.000603445	0.000585981	0.000562688	0.000575153	0.000563564	0.000571114
	1168.66	0.000643782	0.000606518	0.000598888	0.000590348	0.000616817	0.000609432	0.000637562	0.000605335	0.000577472	0.000635365	0.000593322	0.000575362	0.000602715	0.000637723	0.000583403	0.000590397	0.00056791	0.0006344	0.000583992	0.000652579	0.00060446	0.0005776	0.000528788	0.000551069	0.000606758	0.000556189	0.00056785	0.000533852	0.000616861	0.000533008	0.000612622	0.00057943	0.000562812	0.000578451	0.000615988	0.000566714	0.000561699	0.000564401	0.000556298	0.000624116	0.000611662	0.000610861	0.000632127	0.000611625	0.00058835	0.000600419	0.000589588	0.000596239
	1170.59	0.000659532	0.000622669	0.000615265	0.000604338	0.000632334	0.00062551	0.000655445	0.000621239	0.000592751	0.00065253	0.000611665	0.000592698	0.000620845	0.000655522	0.0006004	0.00060859	0.000585275	0.00065233	0.000598662	0.00067238	0.000620972	0.000597882	0.000547384	0.000569543	0.00062717	0.00057598	0.000588376	0.000553263	0.000638369	0.000551871	0.000628385	0.000594799	0.000577035	0.000595687	0.000632522	0.000582109	0.000574431	0.000578735	0.000572108	0.000641401	0.000628483	0.000628426	0.000650936	0.000628665	0.000605144	0.000616824	0.000606786	0.000612628
	1172.52	0.000655036	0.000618113	0.00061156	0.000598995	0.000627158	0.000621316	0.000651541	0.000617164	0.000588114	0.000648456	0.000608955	0.000590415	0.00061812	0.000652069	0.00059712	0.000606118	0.000582851	0.00064889	0.000593585	0.00066997	0.000617395	0.000596866	0.000545875	0.00056796	0.000626014	0.000575098	0.000587832	0.000552269	0.000637759	0.000551268	0.000624217	0.000591192	0.000572675	0.000594552	0.000629642	0.000579475	0.000569119	0.000574219	0.000568766	0.000637731	0.000624437	0.000624494	0.000647703	0.000624677	0.000601901	0.00061277	0.00060331	0.000608535
	1174.44	0.000621969	0.000585347	0.000580162	0.000567194	0.000594036	0.00058856	0.000617767	0.000584689	0.000556017	0.000614973	0.000576726	0.000559862	0.000585952	0.000618518	0.000566377	0.000574262	0.000552721	0.000614644	0.000560597	0.000636361	0.000585881	0.000565681	0.000516957	0.000539135	0.000595276	0.000546304	0.000557679	0.000523479	0.000606123	0.000523385	0.000592748	0.000560909	0.000543226	0.000566713	0.000598974	0.000550923	0.000538565	0.000544229	0.000538813	0.000605102	0.000591773	0.000591552	0.000614627	0.000591587	0.00057038	0.000580597	0.000571591	0.000576118
	1176.37	0.000562466	0.000527269	0.000523374	0.000511916	0.00053587	0.000529591	0.000556619	0.00052651	0.000499259	0.000554302	0.000517726	0.000503247	0.000527184	0.000556706	0.000510774	0.00051549	0.000497077	0.000552235	0.000502707	0.000574483	0.000528327	0.000506564	0.000463376	0.000485468	0.00053749	0.000492256	0.000500377	0.000469425	0.000545783	0.000470129	0.000536194	0.000506717	0.000490648	0.000513459	0.000542407	0.000497714	0.000485267	0.00049153	0.000484992	0.000545889	0.000533131	0.000532419	0.000554267	0.000532711	0.000513114	0.00052289	0.000514742	0.000518257
	1178.3	0.000491629	0.000457936	0.000455008	0.000447125	0.000467338	0.000459175	0.000483882	0.000457279	0.000432101	0.000481731	0.000446456	0.000435165	0.000456369	0.000482063	0.000444001	0.000444719	0.0004298	0.000477765	0.000433891	0.000500425	0.000459485	0.000435068	0.000398773	0.000420533	0.000467044	0.000426913	0.000431071	0.000404457	0.000472545	0.000405298	0.000468346	0.000441751	0.00042749	0.000447816	0.000473733	0.000432917	0.000422298	0.000428988	0.000421001	0.000474978	0.00046292	0.000461982	0.00048171	0.000463008	0.000444944	0.00045473	0.000446638	0.000449435
	1180.23	0.000427556	0.000394936	0.000392971	0.000388599	0.000405641	0.000395336	0.000418596	0.000394625	0.000371945	0.000415867	0.000381653	0.000373908	0.000391989	0.000414446	0.00038372	0.000379881	0.000368939	0.000410004	0.000371278	0.00043335	0.000397363	0.000370496	0.000340143	0.000361481	0.000402725	0.000367612	0.000368509	0.000345383	0.000406218	0.000346149	0.00040682	0.000382622	0.000370892	0.000387125	0.000410606	0.000373982	0.000365564	0.000372672	0.000363299	0.000411085	0.000399146	0.000399001	0.000416276	0.000400129	0.000383264	0.000393771	0.000384477	0.000387276
	1182.16	0.000381089	0.000349946	0.000348757	0.000346018	0.000361198	0.000349524	0.000371836	0.000349709	0.000329122	0.000368451	0.000335592	0.000330707	0.000346041	0.000365844	0.000340754	0.000332781	0.000325893	0.000360706	0.000326815	0.000385071	0.000352402	0.000324057	0.000298036	0.000318924	0.000356438	0.000325034	0.000324076	0.000302286	0.00035841	0.000303527	0.000362792	0.00034067	0.000331025	0.000342607	0.000364621	0.000331482	0.000325099	0.000332603	0.000322347	0.000365791	0.000353394	0.000354378	0.000369562	0.000355018	0.000338512	0.000349896	0.000339599	0.000342921
	1184.09	0.000355312	0.000325676	0.00032493	0.00032253	0.000336963	0.000324791	0.000346235	0.000324864	0.000305503	0.000342614	0.000310261	0.000307777	0.000320803	0.000338886	0.000316809	0.000306782	0.00030303	0.000332942	0.000302997	0.000358538	0.000327546	0.00029813	0.000274794	0.000295037	0.000330492	0.000301332	0.000299783	0.000278173	0.000331425	0.000279973	0.000338804	0.000318819	0.000309531	0.000317793	0.000338605	0.000307671	0.000303307	0.000310966	0.000300284	0.000341483	0.000328278	0.000329848	0.000343757	0.000330048	0.000313496	0.000325677	0.00031459	0.000318587
	1186.02	0.000346874	0.00031762	0.000317578	0.000314983	0.000328912	0.00031685	0.000337462	0.000315875	0.000297636	0.000333692	0.000300923	0.000300681	0.00031213	0.000329471	0.000308275	0.000298118	0.000295977	0.000322738	0.00029505	0.000349657	0.000319144	0.000288839	0.000266721	0.000286122	0.000320562	0.000292354	0.000291029	0.000269122	0.000321263	0.000271405	0.000331014	0.000312681	0.000303074	0.000309144	0.000328739	0.000299099	0.00029664	0.000304213	0.000293227	0.000333821	0.000319624	0.000321423	0.000334843	0.000320796	0.000304421	0.000317366	0.000305854	0.000309699
	1187.94	0.000348049	0.000318107	0.000318483	0.000315872	0.000328977	0.000317846	0.000337412	0.000316024	0.000298408	0.000333258	0.000300313	0.000301553	0.0003123	0.000329186	0.000308402	0.000298792	0.000296677	0.000322478	0.000296053	0.000350145	0.000318846	0.000288044	0.000266603	0.000285011	0.00031922	0.000290812	0.000289812	0.000267734	0.000319857	0.000270497	0.000331812	0.000314077	0.000304467	0.000308374	0.000327738	0.000298663	0.000298179	0.00030541	0.000294304	0.000334959	0.000319647	0.000321387	0.000334313	0.000320021	0.000304096	0.000316973	0.000306157	0.000309068
	1189.87	0.000351257	0.00032043	0.000320404	0.000318357	0.000330866	0.000320873	0.000339533	0.000318833	0.000300744	0.000334713	0.000302022	0.000304052	0.000314111	0.000330889	0.000310272	0.000301263	0.000298529	0.000324738	0.00029957	0.000352387	0.000320222	0.000288774	0.000267506	0.000285324	0.000319612	0.000290193	0.000289363	0.000268139	0.000319635	0.000270944	0.000334255	0.000316447	0.000307224	0.000309064	0.000329068	0.00030033	0.000301844	0.000308112	0.000296983	0.000338201	0.000321066	0.000322811	0.000335225	0.000321484	0.00030628	0.000318377	0.000308048	0.000310504
	1191.8	0.000352442	0.000321469	0.000321211	0.000319189	0.000331366	0.000322142	0.000340555	0.000319929	0.000301691	0.000334903	0.000303075	0.000305268	0.000314751	0.00033137	0.000311058	0.000302383	0.000299046	0.000325591	0.000302168	0.000352589	0.000320563	0.000287724	0.000266033	0.000284196	0.000317934	0.000287458	0.000287122	0.000266795	0.000317214	0.000269528	0.000335343	0.000317208	0.000308765	0.000309094	0.000329895	0.000301423	0.000304681	0.000309409	0.000298228	0.000340355	0.000320842	0.00032273	0.000335829	0.000321526	0.00030693	0.000318718	0.000308105	0.000310597
	1193.73	0.000352375	0.000322147	0.000321949	0.000319033	0.000330647	0.000322534	0.000340737	0.000319556	0.000302036	0.000334371	0.000303963	0.000305545	0.000315126	0.000330918	0.000311633	0.000302968	0.000299212	0.000325802	0.000304495	0.000351682	0.00032002	0.000285405	0.00026331	0.000282223	0.00031497	0.000283985	0.000284332	0.000264256	0.000314088	0.000267008	0.000335975	0.00031761	0.000309595	0.000309408	0.000330781	0.00030249	0.000306785	0.000310442	0.000298729	0.000341794	0.000320131	0.000321914	0.000336483	0.000320611	0.000306229	0.000318146	0.000307406	0.000310145
	1195.66	0.000355098	0.000325354	0.000325311	0.000321356	0.000332667	0.000325631	0.000343441	0.000321553	0.000304467	0.000336569	0.000307014	0.000308237	0.000318111	0.000332977	0.000314343	0.000305799	0.000302218	0.000328681	0.000309054	0.000353776	0.000321916	0.000285876	0.000263193	0.000282818	0.000314795	0.000283754	0.000284654	0.000264591	0.000314267	0.000266901	0.000339255	0.00032095	0.000312603	0.000312914	0.000334164	0.000306413	0.00031078	0.000314109	0.000301204	0.000345314	0.000322031	0.000323777	0.000339449	0.000321996	0.000307848	0.000320147	0.000309265	0.00031237
	1197.59	0.000364395	0.000334048	0.000334504	0.000329593	0.000340736	0.000334214	0.000352202	0.00032955	0.000312367	0.000344541	0.00031501	0.000316604	0.000326724	0.000340927	0.000322197	0.000314169	0.000310873	0.000337431	0.000318333	0.000362624	0.000329621	0.000292817	0.000269419	0.000289153	0.00032126	0.000289988	0.000291617	0.000271023	0.000321242	0.000272646	0.000347942	0.000329433	0.000320701	0.000321821	0.000342682	0.000315295	0.000319454	0.000322612	0.000309062	0.000354109	0.00032958	0.000331628	0.000347922	0.000328772	0.000314824	0.000328125	0.000316948	0.000319703
	1199.51	0.000381715	0.000350093	0.000350759	0.00034491	0.000355751	0.00035003	0.000368849	0.00034565	0.000327739	0.000359927	0.000329854	0.000332117	0.000342303	0.00035637	0.000336973	0.00032966	0.000326495	0.000353535	0.000334026	0.000379878	0.000344127	0.000307882	0.00028367	0.000302763	0.000336457	0.000303837	0.000306715	0.000285067	0.000336959	0.000286146	0.000363481	0.000344122	0.000335327	0.000336617	0.000357841	0.000330148	0.000334306	0.000337269	0.000324104	0.000370576	0.000344109	0.00034677	0.000363122	0.000343168	0.00032896	0.000343491	0.000331955	0.000333916
	1201.44	0.000406446	0.000373523	0.000373922	0.000367017	0.000378412	0.00037354	0.000393548	0.000369911	0.000350256	0.000383359	0.000351796	0.000355039	0.000364904	0.000379799	0.000358588	0.000352188	0.000349373	0.000376753	0.000356659	0.000405218	0.000365569	0.000331174	0.000305281	0.000323911	0.000359878	0.000324863	0.000329747	0.000306801	0.000360824	0.000307278	0.000386216	0.000365674	0.000356708	0.000357633	0.000379798	0.000351326	0.000355896	0.000358402	0.000345773	0.000395001	0.00036562	0.000369073	0.000385379	0.000365668	0.00035052	0.000366147	0.000353852	0.000355785
	1203.37	0.000436443	0.00040217	0.00040245	0.000394397	0.000406656	0.000402469	0.000423677	0.000399435	0.000377785	0.000412431	0.000379139	0.00038311	0.000392788	0.000408954	0.000385397	0.000380287	0.000377305	0.000405527	0.000384413	0.000436121	0.000392625	0.00035945	0.000331426	0.00034982	0.00038803	0.00035066	0.000357909	0.00033334	0.000389669	0.000333388	0.000414386	0.000392786	0.000383072	0.000383941	0.000407038	0.000376976	0.000382673	0.000384623	0.000372075	0.000424711	0.000392333	0.000396598	0.000413371	0.000393794	0.000377063	0.000393578	0.000380491	0.000382991
	1205.3	0.000467229	0.000431624	0.000432029	0.00042282	0.000435156	0.000432383	0.000454287	0.000429384	0.000406311	0.000442167	0.000407854	0.000411785	0.000421626	0.000438933	0.000413307	0.000409482	0.000405908	0.000435798	0.000412938	0.000467881	0.000420959	0.000387458	0.000357406	0.000375581	0.000415849	0.000376558	0.000385745	0.000359456	0.000418692	0.000359305	0.000443989	0.000421548	0.000410712	0.000411508	0.000435856	0.000403844	0.000410522	0.000412307	0.000399238	0.00045528	0.000419737	0.000424946	0.000442459	0.000422503	0.000404522	0.000421165	0.000408093	0.000410628
	1207.23	0.000494294	0.000457478	0.000458089	0.000447729	0.00046038	0.000459075	0.000481275	0.000455543	0.00043138	0.000468563	0.000433611	0.000437234	0.000447102	0.000465371	0.00043799	0.000435009	0.000431339	0.000462741	0.000438353	0.000495754	0.0004461	0.000411185	0.000379039	0.000397252	0.000438988	0.000398384	0.00040881	0.000381074	0.000442884	0.000380566	0.000470917	0.000447599	0.000435995	0.000436141	0.000462053	0.000428547	0.000435445	0.000437316	0.000423693	0.000482668	0.000443625	0.000449631	0.000468071	0.000447055	0.000428946	0.000444963	0.000432763	0.000434456
	1209.16	0.000516762	0.000478683	0.000479372	0.000468093	0.000481553	0.000480872	0.000503367	0.0004767	0.000451652	0.000490441	0.000454851	0.000458377	0.000468184	0.00048713	0.000458477	0.000455991	0.000452226	0.000485037	0.000459595	0.000518427	0.000466817	0.000429514	0.000395604	0.00041381	0.000456836	0.000415233	0.00042639	0.000397773	0.000461253	0.000396897	0.000493774	0.000469583	0.000457718	0.000456838	0.000484263	0.000449535	0.000456676	0.000458291	0.000444722	0.000505522	0.000463106	0.000469545	0.000489006	0.000466548	0.000448798	0.000464123	0.000452803	0.000453612
	1211.09	0.000537391	0.000498442	0.000498928	0.000486889	0.000501014	0.000500678	0.000523829	0.000495935	0.000470267	0.000510669	0.000474074	0.000477916	0.000487895	0.000507342	0.00047737	0.000475486	0.000471382	0.000505737	0.000479302	0.000539552	0.000485835	0.000445915	0.00041051	0.000428449	0.000473193	0.000430075	0.000441876	0.000412776	0.000477869	0.000411528	0.000515358	0.000490307	0.000478106	0.000476288	0.000505478	0.000469621	0.000477086	0.000477779	0.000464815	0.000527205	0.000481207	0.000487835	0.000507977	0.000484514	0.000466605	0.000481479	0.000470622	0.000471334
	1213.01	0.000562089	0.000522311	0.000522455	0.000509701	0.000525001	0.000524728	0.000549065	0.000519262	0.000492781	0.000535181	0.000497156	0.000501295	0.000511694	0.000531508	0.000499987	0.000499103	0.000494513	0.000530641	0.000503148	0.000565113	0.00050853	0.000466501	0.000429245	0.000446957	0.000493506	0.000448763	0.00046137	0.000431526	0.000498348	0.000429662	0.000541142	0.000514846	0.00050188	0.000500117	0.000531282	0.000493775	0.000501645	0.000501201	0.000488723	0.000553675	0.000503558	0.000510154	0.000530856	0.000506937	0.000487843	0.000502651	0.000492063	0.00049343
	1214.94	0.000596725	0.000555186	0.000554833	0.000541292	0.000558384	0.000557928	0.000583659	0.000551854	0.00052404	0.000568762	0.000529434	0.00053314	0.000544486	0.000564586	0.000531313	0.000531784	0.000526026	0.000565035	0.000535983	0.00059989	0.000539947	0.00049588	0.000456009	0.00047397	0.000522402	0.000475934	0.000489844	0.000458569	0.000527753	0.000456106	0.000575953	0.000547946	0.000533748	0.000533063	0.000566172	0.000526306	0.000535044	0.000533177	0.000520838	0.000589482	0.000534504	0.000541363	0.000562971	0.000538646	0.00051776	0.000532807	0.000522299	0.000524429
	1216.87	0.000642818	0.000599085	0.00059788	0.000583159	0.000602087	0.000601981	0.000629529	0.000595631	0.000566045	0.000613105	0.000572571	0.000575255	0.000588017	0.000608985	0.000572476	0.000575016	0.000567631	0.000610688	0.000579276	0.000645969	0.000582028	0.000535876	0.000492383	0.000510908	0.000562014	0.000512665	0.000528742	0.000495351	0.000568404	0.000492294	0.000621455	0.00059138	0.000575683	0.000576051	0.000611466	0.000569387	0.000578758	0.00057483	0.000562855	0.000636387	0.000575405	0.000582992	0.000605903	0.000580577	0.000558305	0.000573646	0.000563166	0.000565534
	1218.8	0.000699462	0.000653647	0.000651218	0.000634932	0.00065585	0.000656623	0.000686489	0.000650066	0.000618379	0.000667943	0.000626003	0.000627377	0.000641695	0.000664383	0.000622989	0.000628276	0.000619218	0.000667241	0.00063286	0.000703037	0.000634135	0.000586209	0.000538151	0.000557154	0.000611977	0.000558456	0.000577583	0.000541496	0.000619722	0.000537677	0.000676657	0.000644013	0.000626894	0.000628036	0.000666417	0.000621802	0.000631593	0.000625607	0.000614161	0.000693705	0.000625959	0.000634459	0.000659059	0.000631824	0.000608753	0.000624654	0.000614229	0.000616343
	1220.73	0.000765918	0.000717797	0.00071398	0.000695722	0.000718704	0.00072092	0.000752845	0.000714237	0.000680099	0.000732378	0.000688764	0.000688601	0.000704674	0.000729903	0.000682771	0.000690813	0.000680091	0.000734004	0.000696257	0.000769807	0.000695053	0.000646293	0.000592513	0.000611975	0.000671577	0.000612773	0.000635845	0.000596704	0.000681051	0.000592	0.000740311	0.000704572	0.000686101	0.000687801	0.00072985	0.000681765	0.000692311	0.000684313	0.000673498	0.000759877	0.00068532	0.000695241	0.000721445	0.000691944	0.00066829	0.000684797	0.000674195	0.00067632
	1222.66	0.000840811	0.000790126	0.000785168	0.000764517	0.000789451	0.000793961	0.000827783	0.000787235	0.000750069	0.000805321	0.000759609	0.000757797	0.000775638	0.000804226	0.000750808	0.00076176	0.000749465	0.00080958	0.000767873	0.00084528	0.000763476	0.000715781	0.000654893	0.000674487	0.000740072	0.000675171	0.000702786	0.00066062	0.000751633	0.000654591	0.000811097	0.000772046	0.00075216	0.000754152	0.000800241	0.000748401	0.00075957	0.000749544	0.000739648	0.000833561	0.000752705	0.000764534	0.000791455	0.000759944	0.000735681	0.000752326	0.000741552	0.000744436
	1224.58	0.000922368	0.000868889	0.000863215	0.000839897	0.00086685	0.000873956	0.000909955	0.000867053	0.000826384	0.000884894	0.000836764	0.000833384	0.000852792	0.000884647	0.000825488	0.0008395	0.000825413	0.000891806	0.000845545	0.000927842	0.000837714	0.000792803	0.000723935	0.000743376	0.000815554	0.000744458	0.000776909	0.000731449	0.000829397	0.000723729	0.000887163	0.000844787	0.000823256	0.000825729	0.000875693	0.000820079	0.000831739	0.000820265	0.000810971	0.000913055	0.000826525	0.000840239	0.000867462	0.000834166	0.000808835	0.000825643	0.000814876	0.000818651
	1226.51	0.00101	0.000951883	0.000945558	0.000919248	0.00094844	0.000957899	0.000996514	0.000950884	0.000906666	0.000968334	0.000917828	0.00091327	0.000934122	0.000968937	0.000904463	0.000921395	0.000905187	0.00097803	0.000927076	0.00101	0.000915508	0.00087422	0.000797085	0.000816724	0.00089549	0.000818181	0.000855781	0.000806434	0.000911706	0.000797153	0.00096671	0.000920704	0.000897507	0.000900668	0.00095419	0.000895116	0.000907011	0.000894332	0.000885353	0.000996221	0.000904136	0.000919595	0.000947667	0.000912438	0.000885613	0.000903082	0.000892158	0.000896319
	1228.44	0.0011	0.00104	0.00103	0.000999952	0.00103	0.00104	0.00109	0.00104	0.000988612	0.00105	0.001	0.000994698	0.00102	0.00106	0.000984664	0.001	0.000986438	0.00107	0.00101	0.0011	0.00099481	0.000957567	0.000872043	0.000892169	0.000977632	0.000893741	0.000936707	0.000883426	0.00099629	0.000872857	0.00105	0.000997622	0.000973174	0.000976871	0.00103	0.000971774	0.000983241	0.000969481	0.00096102	0.00108	0.000983294	0.001	0.00103	0.000991938	0.000963957	0.000982147	0.000970904	0.000975281
	1230.37	0.00118	0.00112	0.00111	0.00108	0.00111	0.00113	0.00117	0.00112	0.00107	0.00114	0.00108	0.00108	0.0011	0.00114	0.00106	0.00109	0.00107	0.00115	0.00109	0.00119	0.00107	0.00104	0.000947768	0.000968467	0.00106	0.000969754	0.00102	0.000961178	0.00108	0.000949614	0.00113	0.00107	0.00105	0.00105	0.00111	0.00105	0.00106	0.00104	0.00104	0.00117	0.00106	0.00108	0.00111	0.00107	0.00104	0.00106	0.00105	0.00105
	1232.3	0.00127	0.00121	0.0012	0.00116	0.0012	0.00121	0.00126	0.00121	0.00115	0.00122	0.00116	0.00116	0.00118	0.00123	0.00114	0.00117	0.00115	0.00124	0.00117	0.00128	0.00115	0.00113	0.00102	0.00105	0.00114	0.00105	0.0011	0.00104	0.00117	0.00103	0.00121	0.00115	0.00112	0.00113	0.00119	0.00112	0.00113	0.00112	0.00111	0.00125	0.00114	0.00116	0.00119	0.00115	0.00112	0.00114	0.00113	0.00113
	1234.23	0.00135	0.00129	0.00128	0.00124	0.00128	0.0013	0.00135	0.00129	0.00123	0.0013	0.00124	0.00123	0.00126	0.00131	0.00122	0.00125	0.00123	0.00132	0.00125	0.00136	0.00123	0.00121	0.0011	0.00112	0.00123	0.00112	0.00118	0.00112	0.00125	0.0011	0.00128	0.00122	0.00119	0.0012	0.00126	0.0012	0.0012	0.00119	0.00118	0.00133	0.00122	0.00124	0.00128	0.00123	0.0012	0.00122	0.00121	0.00121
	1236.16	0.00143	0.00136	0.00135	0.00131	0.00135	0.00137	0.00143	0.00137	0.00131	0.00138	0.00132	0.00131	0.00134	0.00139	0.00129	0.00133	0.0013	0.00141	0.00133	0.00145	0.0013	0.00129	0.00118	0.0012	0.00131	0.0012	0.00126	0.00119	0.00134	0.00118	0.00135	0.00129	0.00126	0.00127	0.00134	0.00126	0.00127	0.00126	0.00125	0.00141	0.0013	0.00132	0.00136	0.00131	0.00128	0.0013	0.00128	0.00129
	1238.08	0.00151	0.00143	0.00143	0.00138	0.00142	0.00145	0.0015	0.00144	0.00138	0.00145	0.00139	0.00138	0.00141	0.00147	0.00136	0.0014	0.00137	0.00148	0.0014	0.00152	0.00137	0.00137	0.00125	0.00127	0.00138	0.00127	0.00134	0.00127	0.00142	0.00125	0.00142	0.00135	0.00132	0.00133	0.0014	0.00133	0.00133	0.00132	0.00131	0.00148	0.00137	0.00139	0.00143	0.00138	0.00135	0.00137	0.00135	0.00136
	1240.01	0.00157	0.00149	0.00149	0.00143	0.00148	0.00151	0.00157	0.0015	0.00144	0.00151	0.00145	0.00143	0.00147	0.00153	0.00142	0.00146	0.00143	0.00154	0.00146	0.00158	0.00143	0.00143	0.00131	0.00132	0.00145	0.00133	0.0014	0.00133	0.00148	0.00131	0.00147	0.0014	0.00137	0.00138	0.00145	0.00138	0.00139	0.00137	0.00137	0.00153	0.00143	0.00146	0.00149	0.00144	0.00141	0.00143	0.00141	0.00142
	1241.94	0.00161	0.00154	0.00153	0.00148	0.00152	0.00155	0.00162	0.00154	0.00148	0.00156	0.0015	0.00148	0.00152	0.00158	0.00147	0.00151	0.00147	0.00159	0.00151	0.00163	0.00148	0.00149	0.00135	0.00137	0.0015	0.00137	0.00145	0.00137	0.00153	0.00136	0.00151	0.00144	0.00141	0.00142	0.00149	0.00142	0.00143	0.00141	0.00141	0.00158	0.00147	0.00151	0.00154	0.00148	0.00145	0.00147	0.00146	0.00147
	1243.87	0.00164	0.00157	0.00156	0.0015	0.00155	0.00158	0.00165	0.00157	0.00151	0.00159	0.00153	0.00151	0.00155	0.00161	0.0015	0.00154	0.0015	0.00162	0.00153	0.00166	0.0015	0.00152	0.00138	0.0014	0.00153	0.0014	0.00148	0.0014	0.00157	0.00139	0.00154	0.00147	0.00144	0.00144	0.00151	0.00144	0.00145	0.00143	0.00143	0.00161	0.0015	0.00154	0.00157	0.00151	0.00148	0.0015	0.00149	0.0015
	1245.8	0.00165	0.00158	0.00157	0.00151	0.00155	0.00159	0.00166	0.00158	0.00152	0.0016	0.00154	0.00152	0.00156	0.00162	0.00151	0.00155	0.00151	0.00163	0.00154	0.00167	0.00151	0.00153	0.0014	0.00141	0.00154	0.00142	0.0015	0.00142	0.00158	0.0014	0.00155	0.00147	0.00145	0.00145	0.00152	0.00145	0.00146	0.00144	0.00144	0.00162	0.00151	0.00155	0.00159	0.00152	0.00149	0.00152	0.0015	0.00151
	1247.73	0.00164	0.00157	0.00156	0.0015	0.00154	0.00158	0.00165	0.00157	0.00152	0.00159	0.00153	0.00151	0.00156	0.00161	0.0015	0.00154	0.0015	0.00163	0.00154	0.00166	0.0015	0.00153	0.00139	0.00141	0.00154	0.00141	0.0015	0.00142	0.00158	0.0014	0.00154	0.00147	0.00144	0.00144	0.00151	0.00144	0.00145	0.00143	0.00143	0.00161	0.00151	0.00154	0.00158	0.00152	0.00149	0.00151	0.0015	0.0015
	1249.65	0.00161	0.00155	0.00154	0.00148	0.00152	0.00156	0.00163	0.00155	0.0015	0.00157	0.00151	0.00149	0.00153	0.00159	0.00148	0.00152	0.00148	0.0016	0.00152	0.00164	0.00148	0.00151	0.00138	0.0014	0.00152	0.0014	0.00148	0.0014	0.00156	0.00139	0.00151	0.00144	0.00142	0.00142	0.00149	0.00142	0.00143	0.00141	0.00141	0.00158	0.00149	0.00152	0.00156	0.0015	0.00147	0.00149	0.00148	0.00149
	1251.58	0.00158	0.00152	0.00151	0.00145	0.00149	0.00153	0.0016	0.00152	0.00147	0.00154	0.00148	0.00146	0.00151	0.00155	0.00145	0.00149	0.00145	0.00157	0.00149	0.0016	0.00145	0.00149	0.00136	0.00137	0.0015	0.00137	0.00146	0.00138	0.00153	0.00136	0.00149	0.00142	0.00139	0.00139	0.00146	0.0014	0.0014	0.00139	0.00138	0.00155	0.00146	0.0015	0.00153	0.00147	0.00144	0.00147	0.00145	0.00146
	1253.51	0.00155	0.00149	0.00149	0.00142	0.00146	0.0015	0.00156	0.00149	0.00144	0.0015	0.00145	0.00143	0.00147	0.00152	0.00142	0.00146	0.00142	0.00154	0.00146	0.00157	0.00142	0.00146	0.00133	0.00135	0.00147	0.00135	0.00143	0.00136	0.0015	0.00134	0.00146	0.00139	0.00137	0.00137	0.00143	0.00137	0.00138	0.00136	0.00136	0.00152	0.00143	0.00147	0.00151	0.00144	0.00142	0.00144	0.00143	0.00143
	1255.44	0.00152	0.00146	0.00146	0.0014	0.00143	0.00147	0.00154	0.00146	0.00142	0.00148	0.00143	0.0014	0.00145	0.00149	0.0014	0.00143	0.0014	0.00151	0.00143	0.00154	0.00139	0.00144	0.00132	0.00133	0.00145	0.00133	0.00141	0.00134	0.00148	0.00132	0.00143	0.00137	0.00135	0.00134	0.00141	0.00135	0.00136	0.00134	0.00133	0.0015	0.00141	0.00145	0.00148	0.00142	0.0014	0.00142	0.00141	0.00141
	1257.37	0.00151	0.00145	0.00145	0.00138	0.00142	0.00146	0.00152	0.00145	0.0014	0.00146	0.00141	0.00139	0.00144	0.00148	0.00139	0.00142	0.00138	0.00149	0.00142	0.00153	0.00138	0.00143	0.00131	0.00132	0.00145	0.00132	0.00141	0.00133	0.00147	0.00132	0.00142	0.00135	0.00133	0.00133	0.00139	0.00134	0.00134	0.00133	0.00132	0.00148	0.0014	0.00144	0.00147	0.00141	0.00139	0.00141	0.0014	0.0014
	1259.3	0.0015	0.00144	0.00145	0.00138	0.00142	0.00146	0.00152	0.00145	0.0014	0.00146	0.00141	0.00139	0.00143	0.00148	0.00139	0.00141	0.00138	0.00149	0.00141	0.00152	0.00138	0.00144	0.00132	0.00133	0.00145	0.00133	0.00141	0.00134	0.00148	0.00132	0.00141	0.00135	0.00133	0.00132	0.00138	0.00133	0.00134	0.00132	0.00132	0.00148	0.0014	0.00144	0.00147	0.00141	0.00139	0.00141	0.0014	0.0014
	1261.23	0.00151	0.00145	0.00146	0.00139	0.00142	0.00146	0.00153	0.00145	0.00141	0.00146	0.00141	0.00139	0.00144	0.00148	0.0014	0.00142	0.00139	0.00149	0.00141	0.00153	0.00138	0.00145	0.00133	0.00134	0.00146	0.00134	0.00142	0.00135	0.00149	0.00133	0.00141	0.00135	0.00133	0.00133	0.00139	0.00134	0.00134	0.00133	0.00132	0.00148	0.0014	0.00145	0.00148	0.00142	0.0014	0.00142	0.0014	0.00141
	1263.15	0.00152	0.00146	0.00147	0.0014	0.00143	0.00147	0.00154	0.00146	0.00142	0.00147	0.00142	0.0014	0.00145	0.00149	0.00141	0.00143	0.0014	0.0015	0.00142	0.00154	0.00139	0.00147	0.00134	0.00136	0.00148	0.00135	0.00144	0.00137	0.00151	0.00135	0.00142	0.00136	0.00134	0.00133	0.00139	0.00135	0.00135	0.00134	0.00133	0.00149	0.00142	0.00146	0.00149	0.00143	0.00141	0.00143	0.00142	0.00142
	1265.08	0.00153	0.00147	0.00148	0.00141	0.00144	0.00149	0.00155	0.00148	0.00143	0.00149	0.00144	0.00142	0.00146	0.0015	0.00142	0.00144	0.00141	0.00151	0.00143	0.00155	0.00141	0.00148	0.00136	0.00137	0.0015	0.00137	0.00146	0.00138	0.00153	0.00137	0.00143	0.00137	0.00135	0.00134	0.0014	0.00136	0.00135	0.00135	0.00134	0.00151	0.00143	0.00148	0.0015	0.00144	0.00142	0.00145	0.00143	0.00144
	1267.01	0.00154	0.00148	0.0015	0.00142	0.00145	0.0015	0.00156	0.00149	0.00145	0.0015	0.00145	0.00143	0.00147	0.00151	0.00143	0.00145	0.00142	0.00152	0.00144	0.00157	0.00142	0.0015	0.00138	0.00139	0.00151	0.00139	0.00147	0.0014	0.00154	0.00138	0.00144	0.00138	0.00136	0.00135	0.00141	0.00137	0.00136	0.00136	0.00135	0.00152	0.00144	0.00149	0.00152	0.00146	0.00144	0.00146	0.00145	0.00145
	1268.94	0.00155	0.00149	0.00151	0.00143	0.00146	0.00151	0.00158	0.0015	0.00146	0.00151	0.00146	0.00144	0.00149	0.00153	0.00144	0.00146	0.00143	0.00153	0.00145	0.00158	0.00143	0.00152	0.00139	0.0014	0.00153	0.0014	0.00149	0.00142	0.00156	0.0014	0.00145	0.00139	0.00138	0.00136	0.00142	0.00138	0.00137	0.00137	0.00136	0.00153	0.00145	0.00151	0.00153	0.00147	0.00145	0.00148	0.00146	0.00147
	1270.87	0.00157	0.00151	0.00152	0.00144	0.00148	0.00152	0.00159	0.00151	0.00147	0.00153	0.00147	0.00145	0.0015	0.00154	0.00146	0.00147	0.00145	0.00154	0.00146	0.00159	0.00144	0.00153	0.00141	0.00142	0.00155	0.00142	0.00151	0.00144	0.00157	0.00142	0.00146	0.0014	0.00139	0.00137	0.00143	0.00139	0.00138	0.00138	0.00137	0.00154	0.00147	0.00152	0.00155	0.00148	0.00147	0.0015	0.00148	0.00148
	1272.8	0.00158	0.00152	0.00154	0.00146	0.00149	0.00154	0.00161	0.00153	0.00149	0.00154	0.00149	0.00147	0.00152	0.00155	0.00147	0.00149	0.00146	0.00156	0.00147	0.0016	0.00145	0.00155	0.00143	0.00144	0.00157	0.00143	0.00153	0.00145	0.00159	0.00143	0.00148	0.00142	0.0014	0.00139	0.00144	0.0014	0.0014	0.00139	0.00139	0.00156	0.00148	0.00154	0.00157	0.0015	0.00148	0.00151	0.00149	0.0015
	1274.73	0.0016	0.00154	0.00156	0.00148	0.00151	0.00156	0.00163	0.00155	0.00151	0.00156	0.00151	0.00149	0.00154	0.00157	0.00149	0.0015	0.00148	0.00157	0.00149	0.00162	0.00147	0.00157	0.00145	0.00146	0.00159	0.00145	0.00155	0.00147	0.00161	0.00145	0.00149	0.00143	0.00142	0.0014	0.00146	0.00142	0.00141	0.00141	0.0014	0.00157	0.0015	0.00156	0.00159	0.00152	0.0015	0.00153	0.00151	0.00152
	1276.65	0.00162	0.00156	0.00159	0.0015	0.00153	0.00158	0.00165	0.00157	0.00153	0.00158	0.00153	0.00151	0.00156	0.00159	0.00151	0.00152	0.0015	0.0016	0.00151	0.00165	0.00149	0.0016	0.00147	0.00148	0.00161	0.00148	0.00157	0.0015	0.00164	0.00148	0.00152	0.00146	0.00144	0.00143	0.00148	0.00144	0.00144	0.00143	0.00143	0.0016	0.00153	0.00158	0.00161	0.00154	0.00153	0.00156	0.00154	0.00154
	1278.58	0.00166	0.00159	0.00162	0.00153	0.00156	0.00161	0.00168	0.0016	0.00156	0.00161	0.00156	0.00154	0.00159	0.00162	0.00154	0.00155	0.00153	0.00163	0.00154	0.00168	0.00152	0.00163	0.0015	0.00151	0.00165	0.00151	0.0016	0.00153	0.00167	0.00151	0.00155	0.00148	0.00147	0.00145	0.00151	0.00147	0.00147	0.00146	0.00145	0.00163	0.00156	0.00161	0.00164	0.00158	0.00156	0.00159	0.00157	0.00157
	1280.51	0.00169	0.00163	0.00165	0.00156	0.00159	0.00165	0.00172	0.00164	0.0016	0.00165	0.00159	0.00157	0.00163	0.00166	0.00157	0.00158	0.00156	0.00166	0.00157	0.00171	0.00155	0.00167	0.00154	0.00155	0.00168	0.00154	0.00164	0.00157	0.00171	0.00154	0.00158	0.00152	0.0015	0.00148	0.00154	0.00151	0.0015	0.00149	0.00149	0.00166	0.00159	0.00165	0.00168	0.00161	0.00159	0.00162	0.00161	0.00161
	1282.44	0.00173	0.00166	0.00169	0.00159	0.00163	0.00168	0.00175	0.00167	0.00163	0.00169	0.00163	0.00161	0.00166	0.00169	0.00161	0.00162	0.0016	0.00169	0.0016	0.00175	0.00158	0.0017	0.00158	0.00158	0.00172	0.00158	0.00168	0.0016	0.00175	0.00158	0.00161	0.00155	0.00154	0.00152	0.00158	0.00154	0.00153	0.00152	0.00152	0.0017	0.00162	0.00169	0.00171	0.00164	0.00163	0.00166	0.00164	0.00164
	1284.37	0.00176	0.00169	0.00172	0.00163	0.00166	0.00171	0.00179	0.0017	0.00166	0.00172	0.00166	0.00164	0.00169	0.00172	0.00164	0.00165	0.00163	0.00172	0.00163	0.00178	0.00161	0.00174	0.00161	0.00162	0.00176	0.00161	0.00172	0.00164	0.00179	0.00161	0.00164	0.00158	0.00157	0.00155	0.00161	0.00157	0.00156	0.00156	0.00155	0.00173	0.00166	0.00172	0.00175	0.00168	0.00166	0.00169	0.00168	0.00168
	1286.3	0.00179	0.00172	0.00176	0.00165	0.00169	0.00175	0.00182	0.00174	0.00169	0.00175	0.00169	0.00167	0.00172	0.00175	0.00167	0.00168	0.00166	0.00175	0.00166	0.00182	0.00164	0.00178	0.00164	0.00165	0.00179	0.00164	0.00175	0.00167	0.00182	0.00165	0.00167	0.00161	0.0016	0.00157	0.00164	0.0016	0.00159	0.00158	0.00158	0.00177	0.00169	0.00176	0.00178	0.00171	0.0017	0.00173	0.00171	0.00171
	1288.22	0.00182	0.00175	0.00179	0.00168	0.00172	0.00178	0.00185	0.00177	0.00172	0.00178	0.00172	0.0017	0.00175	0.00178	0.0017	0.00171	0.00169	0.00178	0.00169	0.00185	0.00167	0.00181	0.00168	0.00168	0.00183	0.00167	0.00179	0.00171	0.00186	0.00168	0.0017	0.00164	0.00163	0.0016	0.00166	0.00163	0.00161	0.00161	0.00161	0.0018	0.00172	0.00179	0.00181	0.00174	0.00173	0.00176	0.00174	0.00174
	1290.15	0.00185	0.00178	0.00182	0.00171	0.00175	0.00181	0.00188	0.0018	0.00175	0.00181	0.00175	0.00173	0.00178	0.00181	0.00173	0.00174	0.00172	0.00182	0.00172	0.00188	0.0017	0.00184	0.00171	0.00171	0.00186	0.00171	0.00182	0.00174	0.00189	0.00171	0.00173	0.00166	0.00165	0.00163	0.00169	0.00165	0.00164	0.00164	0.00163	0.00183	0.00175	0.00182	0.00185	0.00177	0.00176	0.00179	0.00177	0.00177
	1292.08	0.00188	0.00181	0.00185	0.00174	0.00177	0.00184	0.00191	0.00182	0.00178	0.00184	0.00178	0.00176	0.00181	0.00184	0.00176	0.00177	0.00175	0.00185	0.00174	0.00191	0.00173	0.00188	0.00174	0.00174	0.00189	0.00174	0.00185	0.00177	0.00192	0.00174	0.00176	0.00169	0.00168	0.00165	0.00172	0.00168	0.00167	0.00167	0.00166	0.00186	0.00178	0.00185	0.00188	0.0018	0.00179	0.00182	0.0018	0.00181
	1294.01	0.00191	0.00184	0.00188	0.00177	0.0018	0.00186	0.00194	0.00185	0.00181	0.00186	0.0018	0.00178	0.00184	0.00187	0.00179	0.0018	0.00177	0.00187	0.00177	0.00194	0.00176	0.00191	0.00177	0.00177	0.00193	0.00177	0.00188	0.0018	0.00195	0.00177	0.00178	0.00172	0.00171	0.00168	0.00175	0.00171	0.00169	0.00169	0.00169	0.00189	0.00181	0.00188	0.00191	0.00183	0.00182	0.00185	0.00183	0.00184
	1295.94	0.00193	0.00186	0.00191	0.00179	0.00183	0.00189	0.00197	0.00188	0.00184	0.00189	0.00182	0.0018	0.00186	0.0019	0.00182	0.00182	0.0018	0.0019	0.0018	0.00197	0.00178	0.00194	0.0018	0.0018	0.00196	0.00179	0.00192	0.00183	0.00199	0.0018	0.00181	0.00174	0.00173	0.0017	0.00177	0.00173	0.00172	0.00172	0.00171	0.00191	0.00184	0.00191	0.00194	0.00186	0.00185	0.00188	0.00186	0.00187
	1297.87	0.00196	0.00189	0.00194	0.00182	0.00185	0.00192	0.002	0.00191	0.00187	0.00191	0.00185	0.00183	0.00189	0.00192	0.00185	0.00185	0.00183	0.00193	0.00182	0.002	0.00181	0.00197	0.00183	0.00183	0.00199	0.00183	0.00195	0.00186	0.00202	0.00183	0.00184	0.00177	0.00176	0.00173	0.0018	0.00176	0.00174	0.00174	0.00174	0.00194	0.00186	0.00194	0.00197	0.00189	0.00188	0.00191	0.00189	0.0019
	1299.8	0.00199	0.00192	0.00197	0.00185	0.00188	0.00195	0.00204	0.00194	0.0019	0.00194	0.00187	0.00186	0.00191	0.00195	0.00187	0.00188	0.00186	0.00196	0.00185	0.00203	0.00184	0.002	0.00186	0.00186	0.00202	0.00186	0.00198	0.00189	0.00205	0.00186	0.00187	0.0018	0.00179	0.00176	0.00183	0.00179	0.00177	0.00177	0.00177	0.00197	0.00189	0.00197	0.002	0.00192	0.00191	0.00194	0.00192	0.00193
	1301.72	0.00202	0.00195	0.00199	0.00187	0.00191	0.00198	0.00206	0.00197	0.00192	0.00196	0.0019	0.00188	0.00194	0.00198	0.0019	0.0019	0.00188	0.00198	0.00188	0.00206	0.00186	0.00203	0.00188	0.00188	0.00205	0.00188	0.00201	0.00192	0.00208	0.00189	0.0019	0.00182	0.00181	0.00178	0.00185	0.00181	0.00179	0.00179	0.00179	0.002	0.00192	0.002	0.00203	0.00195	0.00194	0.00197	0.00195	0.00195
	1303.65	0.00204	0.00196	0.00201	0.00189	0.00193	0.00199	0.00208	0.00198	0.00194	0.00198	0.00191	0.00189	0.00195	0.00199	0.00192	0.00192	0.0019	0.002	0.00189	0.00208	0.00188	0.00205	0.0019	0.0019	0.00207	0.0019	0.00202	0.00193	0.0021	0.0019	0.00191	0.00184	0.00183	0.0018	0.00187	0.00183	0.00181	0.00181	0.00181	0.00202	0.00194	0.00202	0.00204	0.00197	0.00195	0.00199	0.00197	0.00197
	1305.58	0.00205	0.00197	0.00202	0.0019	0.00193	0.002	0.00209	0.00199	0.00195	0.00199	0.00192	0.0019	0.00196	0.002	0.00192	0.00193	0.00191	0.00201	0.0019	0.00208	0.00188	0.00205	0.00191	0.0019	0.00208	0.0019	0.00203	0.00194	0.0021	0.00191	0.00192	0.00185	0.00184	0.00181	0.00188	0.00184	0.00182	0.00182	0.00181	0.00203	0.00194	0.00203	0.00205	0.00197	0.00196	0.002	0.00197	0.00198
	1307.51	0.00206	0.00198	0.00203	0.00191	0.00194	0.00201	0.0021	0.002	0.00196	0.00199	0.00192	0.00191	0.00196	0.00201	0.00193	0.00193	0.00191	0.00202	0.00191	0.00209	0.00189	0.00206	0.00191	0.00191	0.00208	0.00191	0.00203	0.00194	0.00211	0.00191	0.00193	0.00186	0.00185	0.00181	0.00189	0.00185	0.00183	0.00183	0.00182	0.00203	0.00195	0.00203	0.00206	0.00198	0.00197	0.002	0.00198	0.00198
	1309.44	0.00207	0.00199	0.00204	0.00191	0.00195	0.00202	0.00211	0.00201	0.00196	0.002	0.00193	0.00191	0.00197	0.00201	0.00194	0.00194	0.00192	0.00202	0.00192	0.0021	0.0019	0.00206	0.00191	0.00191	0.00208	0.00191	0.00204	0.00195	0.00211	0.00192	0.00194	0.00187	0.00186	0.00182	0.0019	0.00186	0.00184	0.00184	0.00183	0.00204	0.00195	0.00204	0.00206	0.00199	0.00197	0.00201	0.00199	0.00199
	1311.37	0.00208	0.002	0.00205	0.00192	0.00196	0.00203	0.00212	0.00202	0.00197	0.00201	0.00194	0.00192	0.00197	0.00202	0.00194	0.00195	0.00193	0.00203	0.00193	0.0021	0.0019	0.00207	0.00192	0.00192	0.00209	0.00192	0.00204	0.00195	0.00212	0.00192	0.00196	0.00188	0.00187	0.00183	0.00191	0.00187	0.00185	0.00185	0.00184	0.00205	0.00196	0.00205	0.00207	0.00199	0.00198	0.00202	0.00199	0.002
	1313.29	0.00209	0.002	0.00205	0.00193	0.00196	0.00203	0.00212	0.00202	0.00198	0.00201	0.00194	0.00192	0.00198	0.00203	0.00195	0.00195	0.00193	0.00204	0.00194	0.00211	0.00191	0.00207	0.00192	0.00192	0.00209	0.00192	0.00204	0.00196	0.00212	0.00192	0.00196	0.00189	0.00188	0.00184	0.00192	0.00188	0.00186	0.00186	0.00185	0.00206	0.00196	0.00205	0.00207	0.002	0.00198	0.00202	0.002	0.002
	1315.22	0.00208	0.002	0.00205	0.00193	0.00196	0.00203	0.00212	0.00202	0.00198	0.00201	0.00194	0.00192	0.00197	0.00202	0.00195	0.00195	0.00193	0.00203	0.00193	0.00211	0.0019	0.00207	0.00192	0.00191	0.00209	0.00191	0.00204	0.00195	0.00211	0.00192	0.00196	0.00189	0.00188	0.00184	0.00192	0.00188	0.00186	0.00186	0.00185	0.00206	0.00196	0.00205	0.00207	0.00199	0.00198	0.00202	0.00199	0.002
	1317.15	0.00207	0.00198	0.00204	0.00191	0.00195	0.00201	0.00211	0.002	0.00196	0.00199	0.00192	0.00191	0.00196	0.002	0.00193	0.00193	0.00192	0.00201	0.00192	0.00209	0.00189	0.00205	0.0019	0.0019	0.00207	0.0019	0.00202	0.00193	0.00209	0.0019	0.00195	0.00187	0.00186	0.00183	0.0019	0.00187	0.00185	0.00185	0.00183	0.00204	0.00194	0.00203	0.00205	0.00198	0.00196	0.002	0.00198	0.00198
	1319.08	0.00204	0.00195	0.00201	0.00189	0.00192	0.00198	0.00207	0.00197	0.00193	0.00196	0.00189	0.00188	0.00193	0.00197	0.0019	0.0019	0.00189	0.00198	0.00189	0.00206	0.00186	0.00202	0.00187	0.00187	0.00204	0.00187	0.00199	0.0019	0.00206	0.00187	0.00192	0.00185	0.00184	0.0018	0.00188	0.00184	0.00183	0.00182	0.00181	0.00202	0.00191	0.002	0.00202	0.00195	0.00193	0.00197	0.00195	0.00195
	1321.01	0.00199	0.00191	0.00196	0.00184	0.00187	0.00194	0.00202	0.00193	0.00189	0.00191	0.00184	0.00183	0.00188	0.00192	0.00186	0.00185	0.00184	0.00193	0.00184	0.00201	0.00181	0.00197	0.00183	0.00182	0.00199	0.00182	0.00194	0.00186	0.00201	0.00183	0.00188	0.00181	0.0018	0.00176	0.00184	0.0018	0.00179	0.00178	0.00177	0.00197	0.00187	0.00195	0.00197	0.0019	0.00189	0.00193	0.0019	0.00191
	1322.94	0.00192	0.00184	0.0019	0.00178	0.00181	0.00187	0.00196	0.00186	0.00182	0.00185	0.00178	0.00177	0.00181	0.00185	0.00179	0.00179	0.00178	0.00186	0.00178	0.00194	0.00175	0.0019	0.00177	0.00176	0.00192	0.00176	0.00188	0.0018	0.00194	0.00176	0.00182	0.00175	0.00175	0.00171	0.00178	0.00175	0.00174	0.00173	0.00171	0.00191	0.0018	0.00189	0.0019	0.00184	0.00183	0.00186	0.00184	0.00184
	1324.87	0.00185	0.00177	0.00182	0.00171	0.00174	0.0018	0.00188	0.00179	0.00175	0.00177	0.0017	0.0017	0.00174	0.00177	0.00172	0.00171	0.00171	0.00178	0.00171	0.00186	0.00167	0.00182	0.0017	0.00169	0.00184	0.00169	0.0018	0.00172	0.00186	0.00169	0.00175	0.00169	0.00168	0.00164	0.00171	0.00168	0.00167	0.00166	0.00165	0.00183	0.00173	0.00181	0.00182	0.00176	0.00175	0.00179	0.00177	0.00177
	1326.79	0.00177	0.00169	0.00175	0.00164	0.00166	0.00172	0.0018	0.00171	0.00168	0.00169	0.00162	0.00162	0.00166	0.00169	0.00165	0.00163	0.00164	0.0017	0.00163	0.00178	0.0016	0.00174	0.00163	0.00162	0.00176	0.00161	0.00172	0.00165	0.00177	0.00162	0.00168	0.00162	0.00162	0.00157	0.00164	0.00162	0.00161	0.0016	0.00158	0.00176	0.00165	0.00174	0.00174	0.00169	0.00168	0.00171	0.00169	0.00169
	1328.72	0.0017	0.00162	0.00168	0.00158	0.0016	0.00165	0.00173	0.00164	0.00161	0.00162	0.00155	0.00156	0.00159	0.00162	0.00158	0.00156	0.00157	0.00162	0.00156	0.0017	0.00153	0.00167	0.00156	0.00155	0.00169	0.00155	0.00165	0.00158	0.0017	0.00155	0.00162	0.00156	0.00156	0.00152	0.00158	0.00156	0.00155	0.00154	0.00152	0.00169	0.00159	0.00167	0.00167	0.00162	0.00161	0.00165	0.00162	0.00163
	1330.65	0.00165	0.00157	0.00163	0.00153	0.00154	0.0016	0.00167	0.00159	0.00156	0.00157	0.0015	0.00151	0.00153	0.00156	0.00153	0.0015	0.00152	0.00157	0.00151	0.00165	0.00148	0.00161	0.00151	0.0015	0.00164	0.00149	0.0016	0.00153	0.00164	0.0015	0.00157	0.00152	0.00152	0.00147	0.00153	0.00152	0.00151	0.0015	0.00148	0.00164	0.00153	0.00161	0.00161	0.00157	0.00156	0.0016	0.00157	0.00157
	1332.58	0.00161	0.00154	0.0016	0.0015	0.00151	0.00156	0.00164	0.00156	0.00153	0.00153	0.00146	0.00147	0.0015	0.00152	0.0015	0.00147	0.00149	0.00153	0.00147	0.00161	0.00144	0.00157	0.00148	0.00147	0.0016	0.00146	0.00156	0.00149	0.0016	0.00146	0.00154	0.00149	0.00149	0.00144	0.00151	0.0015	0.00148	0.00147	0.00145	0.00161	0.00149	0.00158	0.00157	0.00153	0.00152	0.00156	0.00153	0.00154
	1334.51	0.0016	0.00152	0.00158	0.00148	0.00149	0.00155	0.00162	0.00154	0.00151	0.00151	0.00144	0.00145	0.00148	0.0015	0.00148	0.00144	0.00147	0.0015	0.00145	0.00159	0.00143	0.00155	0.00146	0.00145	0.00158	0.00144	0.00154	0.00148	0.00157	0.00144	0.00153	0.00148	0.00148	0.00143	0.00149	0.00148	0.00147	0.00146	0.00144	0.00159	0.00147	0.00156	0.00155	0.00151	0.0015	0.00154	0.00152	0.00152
	1336.44	0.00159	0.00151	0.00158	0.00148	0.00149	0.00154	0.00161	0.00153	0.00151	0.00151	0.00143	0.00145	0.00147	0.00149	0.00148	0.00144	0.00147	0.0015	0.00145	0.00158	0.00142	0.00154	0.00146	0.00144	0.00157	0.00143	0.00153	0.00147	0.00156	0.00144	0.00153	0.00148	0.00149	0.00143	0.00149	0.00149	0.00148	0.00146	0.00144	0.00159	0.00147	0.00155	0.00154	0.0015	0.0015	0.00154	0.00151	0.00151
	1338.36	0.0016	0.00152	0.0016	0.00149	0.0015	0.00155	0.00162	0.00154	0.00152	0.00151	0.00144	0.00146	0.00148	0.0015	0.00149	0.00144	0.00148	0.0015	0.00145	0.00159	0.00143	0.00155	0.00146	0.00145	0.00158	0.00144	0.00154	0.00148	0.00157	0.00144	0.00154	0.0015	0.0015	0.00144	0.00151	0.0015	0.00149	0.00148	0.00145	0.0016	0.00147	0.00156	0.00155	0.00151	0.0015	0.00155	0.00152	0.00152
	1340.29	0.00162	0.00153	0.00161	0.0015	0.00151	0.00157	0.00164	0.00155	0.00153	0.00153	0.00145	0.00147	0.00149	0.00151	0.00151	0.00145	0.00149	0.00151	0.00147	0.0016	0.00144	0.00156	0.00148	0.00146	0.00159	0.00145	0.00155	0.00149	0.00158	0.00145	0.00156	0.00151	0.00152	0.00146	0.00152	0.00152	0.00151	0.00149	0.00147	0.00162	0.00148	0.00157	0.00156	0.00152	0.00152	0.00156	0.00154	0.00153
	1342.22	0.00163	0.00155	0.00163	0.00152	0.00153	0.00158	0.00165	0.00157	0.00155	0.00154	0.00146	0.00148	0.0015	0.00152	0.00152	0.00147	0.00151	0.00152	0.00148	0.00162	0.00145	0.00157	0.00149	0.00147	0.0016	0.00146	0.00157	0.0015	0.00159	0.00147	0.00158	0.00154	0.00154	0.00148	0.00154	0.00154	0.00153	0.00151	0.00149	0.00164	0.0015	0.00159	0.00158	0.00154	0.00154	0.00158	0.00155	0.00155
	1344.15	0.00165	0.00156	0.00165	0.00153	0.00154	0.0016	0.00167	0.00158	0.00157	0.00155	0.00147	0.0015	0.00152	0.00153	0.00154	0.00148	0.00152	0.00153	0.0015	0.00163	0.00147	0.00158	0.00151	0.00148	0.00162	0.00147	0.00158	0.00152	0.0016	0.00148	0.0016	0.00156	0.00157	0.0015	0.00157	0.00157	0.00155	0.00154	0.00151	0.00166	0.00151	0.00161	0.0016	0.00156	0.00155	0.0016	0.00157	0.00157
	1346.08	0.00166	0.00158	0.00167	0.00155	0.00156	0.00161	0.00169	0.0016	0.00159	0.00157	0.00148	0.00151	0.00153	0.00154	0.00156	0.00149	0.00154	0.00155	0.00151	0.00165	0.00148	0.0016	0.00153	0.0015	0.00163	0.00149	0.0016	0.00154	0.00161	0.0015	0.00162	0.00158	0.00159	0.00152	0.00159	0.0016	0.00158	0.00156	0.00153	0.00169	0.00153	0.00163	0.00162	0.00158	0.00158	0.00162	0.00159	0.00159
	1348.01	0.00168	0.0016	0.0017	0.00157	0.00158	0.00163	0.00171	0.00162	0.00161	0.00159	0.0015	0.00153	0.00155	0.00156	0.00158	0.00151	0.00156	0.00156	0.00153	0.00166	0.0015	0.00162	0.00155	0.00152	0.00166	0.00151	0.00162	0.00156	0.00163	0.00152	0.00165	0.00161	0.00162	0.00155	0.00162	0.00163	0.00161	0.00159	0.00156	0.00171	0.00155	0.00165	0.00164	0.0016	0.0016	0.00164	0.00162	0.00162
	1349.94	0.00171	0.00162	0.00173	0.0016	0.0016	0.00166	0.00173	0.00164	0.00164	0.00161	0.00152	0.00155	0.00157	0.00157	0.00161	0.00153	0.00159	0.00158	0.00155	0.00169	0.00152	0.00164	0.00158	0.00155	0.00168	0.00153	0.00165	0.00159	0.00165	0.00155	0.00168	0.00164	0.00166	0.00158	0.00165	0.00166	0.00164	0.00162	0.00159	0.00174	0.00157	0.00168	0.00167	0.00163	0.00163	0.00167	0.00165	0.00164
	1351.86	0.00174	0.00165	0.00176	0.00163	0.00163	0.00169	0.00176	0.00167	0.00167	0.00164	0.00154	0.00158	0.0016	0.0016	0.00164	0.00155	0.00162	0.0016	0.00157	0.00172	0.00154	0.00167	0.00161	0.00158	0.00172	0.00156	0.00168	0.00162	0.00168	0.00158	0.00171	0.00168	0.0017	0.00161	0.00168	0.0017	0.00168	0.00166	0.00162	0.00178	0.0016	0.00172	0.0017	0.00166	0.00166	0.00171	0.00169	0.00168
	1353.79	0.00177	0.00168	0.0018	0.00166	0.00167	0.00172	0.0018	0.00171	0.0017	0.00167	0.00157	0.00161	0.00163	0.00162	0.00167	0.00158	0.00165	0.00163	0.0016	0.00175	0.00157	0.00171	0.00165	0.00161	0.00175	0.0016	0.00172	0.00166	0.00172	0.00161	0.00175	0.00172	0.00174	0.00165	0.00172	0.00174	0.00172	0.0017	0.00166	0.00182	0.00164	0.00175	0.00173	0.0017	0.0017	0.00175	0.00172	0.00172
	1355.72	0.00181	0.00172	0.00184	0.0017	0.0017	0.00176	0.00184	0.00174	0.00174	0.00171	0.0016	0.00165	0.00167	0.00166	0.00171	0.00161	0.00169	0.00166	0.00163	0.00179	0.00161	0.00175	0.00169	0.00165	0.0018	0.00163	0.00176	0.0017	0.00176	0.00165	0.00179	0.00176	0.00178	0.00169	0.00176	0.00179	0.00176	0.00174	0.0017	0.00186	0.00167	0.0018	0.00177	0.00174	0.00174	0.00179	0.00177	0.00176
	1357.65	0.00185	0.00175	0.00188	0.00173	0.00174	0.00179	0.00188	0.00178	0.00178	0.00174	0.00163	0.00168	0.0017	0.00169	0.00175	0.00164	0.00172	0.00169	0.00166	0.00183	0.00164	0.00179	0.00173	0.00169	0.00183	0.00167	0.0018	0.00174	0.00179	0.00169	0.00183	0.0018	0.00182	0.00173	0.0018	0.00183	0.0018	0.00178	0.00174	0.0019	0.00171	0.00184	0.00181	0.00178	0.00178	0.00183	0.00181	0.0018
	1359.58	0.00188	0.00178	0.00191	0.00176	0.00177	0.00182	0.00191	0.00181	0.0018	0.00177	0.00166	0.00171	0.00173	0.00172	0.00178	0.00167	0.00175	0.00172	0.00169	0.00186	0.00167	0.00182	0.00176	0.00172	0.00186	0.0017	0.00183	0.00177	0.00182	0.00171	0.00187	0.00184	0.00186	0.00176	0.00184	0.00186	0.00183	0.00181	0.00177	0.00194	0.00174	0.00187	0.00184	0.00181	0.00181	0.00186	0.00184	0.00183
	1361.51	0.0019	0.0018	0.00194	0.00178	0.00179	0.00184	0.00193	0.00183	0.00182	0.00179	0.00168	0.00173	0.00175	0.00174	0.0018	0.00169	0.00177	0.00174	0.00171	0.00188	0.00169	0.00184	0.00178	0.00174	0.00188	0.00172	0.00185	0.00179	0.00185	0.00173	0.00189	0.00186	0.00188	0.00178	0.00186	0.00188	0.00185	0.00183	0.00179	0.00196	0.00176	0.00189	0.00186	0.00183	0.00183	0.00188	0.00186	0.00185
	1363.44	0.00192	0.00182	0.00195	0.0018	0.00181	0.00186	0.00195	0.00185	0.00184	0.00181	0.00171	0.00175	0.00177	0.00176	0.00182	0.00171	0.00179	0.00177	0.00173	0.0019	0.00171	0.00186	0.0018	0.00175	0.0019	0.00173	0.00187	0.0018	0.00186	0.00175	0.00191	0.00188	0.0019	0.0018	0.00188	0.0019	0.00187	0.00185	0.00181	0.00198	0.00179	0.00192	0.00189	0.00185	0.00186	0.0019	0.00188	0.00187
	1365.36	0.00194	0.00184	0.00197	0.00182	0.00182	0.00188	0.00197	0.00186	0.00186	0.00184	0.00173	0.00177	0.0018	0.00178	0.00184	0.00173	0.00181	0.00179	0.00176	0.00192	0.00173	0.00187	0.00181	0.00177	0.00192	0.00175	0.00189	0.00182	0.00188	0.00177	0.00193	0.0019	0.00191	0.00182	0.0019	0.00192	0.00189	0.00187	0.00183	0.002	0.00181	0.00194	0.00191	0.00187	0.00187	0.00192	0.0019	0.00189
	1367.29	0.00194	0.00185	0.00197	0.00182	0.00183	0.00189	0.00198	0.00187	0.00186	0.00184	0.00174	0.00178	0.00181	0.00179	0.00184	0.00175	0.00181	0.00181	0.00177	0.00193	0.00174	0.00188	0.00181	0.00177	0.00192	0.00175	0.00189	0.00182	0.00189	0.00177	0.00193	0.0019	0.00191	0.00182	0.0019	0.00192	0.00189	0.00187	0.00183	0.00201	0.00181	0.00194	0.00192	0.00188	0.00188	0.00192	0.0019	0.00189
	1369.22	0.00193	0.00183	0.00195	0.0018	0.00181	0.00187	0.00196	0.00185	0.00184	0.00183	0.00173	0.00176	0.00179	0.00178	0.00182	0.00173	0.00179	0.00179	0.00176	0.00191	0.00172	0.00185	0.00178	0.00174	0.00189	0.00172	0.00186	0.00179	0.00186	0.00174	0.00191	0.00187	0.00189	0.0018	0.00188	0.00189	0.00187	0.00185	0.00181	0.00198	0.0018	0.00192	0.0019	0.00186	0.00185	0.0019	0.00188	0.00187
	1371.15	0.00189	0.00179	0.0019	0.00176	0.00177	0.00183	0.00192	0.00181	0.0018	0.00179	0.00169	0.00172	0.00175	0.00175	0.00178	0.0017	0.00175	0.00176	0.00173	0.00187	0.00168	0.00181	0.00173	0.0017	0.00184	0.00168	0.00181	0.00174	0.00182	0.00169	0.00186	0.00183	0.00184	0.00176	0.00184	0.00185	0.00183	0.0018	0.00177	0.00194	0.00176	0.00187	0.00186	0.00181	0.00181	0.00185	0.00183	0.00183
	1373.08	0.00184	0.00175	0.00185	0.00172	0.00173	0.00179	0.00187	0.00177	0.00176	0.00175	0.00165	0.00168	0.00171	0.00171	0.00173	0.00166	0.00171	0.00172	0.00169	0.00183	0.00164	0.00176	0.00168	0.00165	0.00179	0.00163	0.00176	0.00169	0.00177	0.00164	0.00182	0.00178	0.00179	0.00172	0.00179	0.0018	0.00178	0.00176	0.00172	0.00189	0.00172	0.00182	0.00181	0.00177	0.00176	0.0018	0.00178	0.00178
	1375.01	0.00182	0.00173	0.00182	0.00169	0.00171	0.00177	0.00185	0.00175	0.00173	0.00173	0.00164	0.00166	0.00169	0.0017	0.0017	0.00165	0.00168	0.00171	0.00168	0.00181	0.00163	0.00173	0.00165	0.00162	0.00176	0.0016	0.00173	0.00165	0.00174	0.00161	0.0018	0.00175	0.00176	0.00169	0.00177	0.00177	0.00176	0.00173	0.00169	0.00186	0.0017	0.0018	0.00179	0.00174	0.00174	0.00178	0.00175	0.00175
	1376.93	0.00184	0.00176	0.00183	0.00171	0.00173	0.00179	0.00187	0.00176	0.00175	0.00175	0.00167	0.00168	0.00171	0.00172	0.00172	0.00167	0.0017	0.00174	0.00171	0.00183	0.00165	0.00175	0.00165	0.00163	0.00177	0.00162	0.00174	0.00166	0.00176	0.00162	0.00181	0.00176	0.00176	0.0017	0.00178	0.00177	0.00176	0.00174	0.0017	0.00188	0.00172	0.00181	0.00181	0.00176	0.00175	0.00179	0.00176	0.00176
	1378.86	0.0019	0.00182	0.00188	0.00176	0.00178	0.00185	0.00193	0.00182	0.0018	0.00182	0.00173	0.00173	0.00177	0.0018	0.00177	0.00174	0.00175	0.00182	0.00177	0.00189	0.0017	0.00181	0.0017	0.00168	0.00183	0.00167	0.00179	0.00171	0.00183	0.00168	0.00185	0.0018	0.0018	0.00175	0.00182	0.0018	0.0018	0.00178	0.00174	0.00193	0.00177	0.00186	0.00187	0.00181	0.0018	0.00184	0.00181	0.00182
	1380.79	0.002	0.00192	0.00197	0.00185	0.00188	0.00195	0.00204	0.00192	0.00189	0.00192	0.00184	0.00183	0.00187	0.00191	0.00186	0.00185	0.00184	0.00193	0.00188	0.002	0.0018	0.00192	0.00179	0.00177	0.00193	0.00176	0.00189	0.0018	0.00194	0.00177	0.00194	0.00187	0.00187	0.00182	0.0019	0.00187	0.00187	0.00185	0.00182	0.00201	0.00187	0.00196	0.00197	0.0019	0.00189	0.00193	0.0019	0.00191
	1382.72	0.00214	0.00205	0.0021	0.00198	0.002	0.00208	0.00217	0.00206	0.00202	0.00205	0.00197	0.00196	0.00201	0.00205	0.00198	0.00199	0.00197	0.00208	0.00201	0.00215	0.00193	0.00206	0.00191	0.0019	0.00206	0.00189	0.00202	0.00193	0.00208	0.0019	0.00205	0.00198	0.00196	0.00192	0.00201	0.00197	0.00197	0.00195	0.00192	0.00214	0.002	0.00209	0.00211	0.00203	0.00201	0.00205	0.00202	0.00203
	1384.65	0.00229	0.0022	0.00224	0.00211	0.00214	0.00223	0.00233	0.00221	0.00216	0.00221	0.00213	0.0021	0.00216	0.00222	0.00212	0.00214	0.00211	0.00224	0.00216	0.00231	0.00207	0.00222	0.00205	0.00204	0.00222	0.00203	0.00217	0.00207	0.00225	0.00204	0.00218	0.00209	0.00208	0.00204	0.00213	0.00208	0.00208	0.00206	0.00204	0.00227	0.00214	0.00223	0.00226	0.00217	0.00215	0.00219	0.00216	0.00217
	1386.58	0.00244	0.00235	0.00237	0.00225	0.00228	0.00238	0.00248	0.00235	0.0023	0.00235	0.00228	0.00224	0.00231	0.00237	0.00225	0.00229	0.00224	0.0024	0.0023	0.00246	0.00221	0.00237	0.00218	0.00218	0.00237	0.00217	0.00232	0.00221	0.00241	0.00218	0.0023	0.0022	0.00218	0.00216	0.00225	0.00218	0.00219	0.00217	0.00216	0.00241	0.00228	0.00237	0.00241	0.0023	0.00228	0.00232	0.00229	0.0023
	1388.51	0.00257	0.00248	0.0025	0.00237	0.00241	0.00251	0.00262	0.00248	0.00243	0.00248	0.00241	0.00237	0.00244	0.00252	0.00238	0.00243	0.00237	0.00254	0.00243	0.0026	0.00234	0.00251	0.0023	0.0023	0.0025	0.0023	0.00245	0.00233	0.00255	0.0023	0.00241	0.00231	0.00228	0.00226	0.00236	0.00228	0.00229	0.00228	0.00226	0.00253	0.00241	0.00249	0.00254	0.00242	0.0024	0.00244	0.00241	0.00243
	1390.43	0.0027	0.00261	0.00262	0.00249	0.00253	0.00264	0.00275	0.00261	0.00255	0.00261	0.00254	0.00249	0.00257	0.00265	0.00249	0.00256	0.00248	0.00268	0.00256	0.00273	0.00246	0.00265	0.00241	0.00242	0.00263	0.00242	0.00258	0.00245	0.00269	0.00242	0.00252	0.00241	0.00238	0.00237	0.00246	0.00238	0.00239	0.00238	0.00237	0.00264	0.00253	0.00261	0.00267	0.00254	0.00252	0.00256	0.00253	0.00254
	1392.36	0.00283	0.00274	0.00274	0.00261	0.00265	0.00277	0.00289	0.00274	0.00267	0.00274	0.00267	0.00261	0.00269	0.00279	0.00261	0.00269	0.00261	0.00282	0.00269	0.00287	0.00259	0.00278	0.00253	0.00254	0.00276	0.00254	0.00271	0.00257	0.00283	0.00254	0.00263	0.00252	0.00248	0.00247	0.00257	0.00248	0.0025	0.00248	0.00247	0.00276	0.00266	0.00274	0.0028	0.00267	0.00264	0.00268	0.00265	0.00267
	1394.29	0.00297	0.00287	0.00287	0.00273	0.00278	0.0029	0.00302	0.00287	0.0028	0.00287	0.0028	0.00274	0.00282	0.00293	0.00274	0.00283	0.00273	0.00296	0.00282	0.00301	0.00271	0.00292	0.00265	0.00266	0.00289	0.00266	0.00283	0.0027	0.00297	0.00267	0.00275	0.00263	0.00259	0.00258	0.00269	0.00259	0.0026	0.00259	0.00258	0.00289	0.00278	0.00287	0.00293	0.00279	0.00276	0.0028	0.00277	0.00279
	1396.22	0.00309	0.00299	0.00298	0.00284	0.00289	0.00302	0.00315	0.00299	0.00291	0.00299	0.00292	0.00285	0.00294	0.00305	0.00284	0.00295	0.00284	0.00309	0.00293	0.00313	0.00282	0.00304	0.00276	0.00277	0.00301	0.00277	0.00295	0.00281	0.00309	0.00278	0.00286	0.00273	0.00269	0.00268	0.00279	0.00268	0.0027	0.00269	0.00268	0.003	0.0029	0.00298	0.00305	0.0029	0.00287	0.00291	0.00288	0.0029
	1398.15	0.00317	0.00307	0.00306	0.00292	0.00297	0.0031	0.00324	0.00308	0.00299	0.00308	0.00301	0.00293	0.00303	0.00315	0.00292	0.00303	0.00292	0.00318	0.00302	0.00322	0.0029	0.00313	0.00283	0.00285	0.0031	0.00285	0.00303	0.00289	0.00318	0.00286	0.00294	0.0028	0.00276	0.00276	0.00287	0.00275	0.00278	0.00276	0.00276	0.00308	0.00298	0.00306	0.00314	0.00298	0.00295	0.00299	0.00296	0.00298
	1400.08	0.00321	0.00311	0.0031	0.00295	0.00301	0.00314	0.00327	0.00311	0.00303	0.00312	0.00305	0.00297	0.00306	0.00319	0.00296	0.00307	0.00295	0.00322	0.00306	0.00326	0.00294	0.00317	0.00287	0.00288	0.00314	0.00289	0.00307	0.00292	0.00322	0.00289	0.00297	0.00283	0.00279	0.00279	0.0029	0.00278	0.00281	0.00279	0.00279	0.00312	0.00302	0.0031	0.00318	0.00302	0.00299	0.00303	0.00299	0.00302
	1402	0.00319	0.00309	0.00308	0.00293	0.00299	0.00312	0.00325	0.00309	0.00301	0.0031	0.00303	0.00295	0.00304	0.00317	0.00294	0.00306	0.00294	0.0032	0.00304	0.00324	0.00292	0.00315	0.00285	0.00287	0.00312	0.00287	0.00305	0.0029	0.00321	0.00288	0.00296	0.00281	0.00277	0.00277	0.00288	0.00276	0.00279	0.00277	0.00277	0.0031	0.003	0.00308	0.00316	0.003	0.00297	0.00301	0.00297	0.003
	1403.93	0.00311	0.00301	0.00299	0.00285	0.00291	0.00304	0.00317	0.00301	0.00293	0.00302	0.00295	0.00287	0.00296	0.00309	0.00286	0.00298	0.00286	0.00312	0.00296	0.00315	0.00285	0.00307	0.00278	0.00279	0.00304	0.0028	0.00297	0.00283	0.00312	0.0028	0.00288	0.00274	0.00269	0.0027	0.00281	0.00269	0.00272	0.0027	0.00269	0.00302	0.00292	0.003	0.00307	0.00292	0.00289	0.00293	0.00289	0.00292
	1405.86	0.00297	0.00287	0.00286	0.00273	0.00278	0.0029	0.00303	0.00288	0.0028	0.00288	0.00282	0.00275	0.00283	0.00295	0.00273	0.00284	0.00273	0.00298	0.00283	0.00301	0.00272	0.00294	0.00265	0.00267	0.00291	0.00268	0.00284	0.0027	0.00299	0.00268	0.00275	0.00262	0.00258	0.00258	0.00268	0.00257	0.0026	0.00258	0.00257	0.00288	0.00279	0.00286	0.00294	0.00279	0.00276	0.0028	0.00276	0.00279
	1407.79	0.00281	0.00271	0.0027	0.00257	0.00262	0.00274	0.00286	0.00271	0.00264	0.00272	0.00266	0.00259	0.00267	0.00278	0.00258	0.00268	0.00257	0.00281	0.00267	0.00284	0.00256	0.00277	0.0025	0.00252	0.00274	0.00253	0.00268	0.00255	0.00282	0.00252	0.0026	0.00247	0.00243	0.00243	0.00253	0.00242	0.00245	0.00244	0.00243	0.00272	0.00263	0.0027	0.00277	0.00263	0.0026	0.00264	0.0026	0.00262
	1409.72	0.00263	0.00254	0.00253	0.00241	0.00245	0.00257	0.00268	0.00254	0.00248	0.00254	0.00249	0.00242	0.0025	0.00261	0.00241	0.00251	0.00241	0.00263	0.0025	0.00266	0.0024	0.00259	0.00234	0.00236	0.00257	0.00237	0.0025	0.00238	0.00264	0.00236	0.00244	0.00232	0.00228	0.00228	0.00237	0.00227	0.0023	0.00228	0.00227	0.00255	0.00246	0.00253	0.00259	0.00246	0.00243	0.00247	0.00243	0.00246
	1411.65	0.00248	0.00239	0.00238	0.00227	0.0023	0.00241	0.00252	0.00239	0.00233	0.00239	0.00234	0.00228	0.00235	0.00245	0.00227	0.00236	0.00226	0.00248	0.00236	0.0025	0.00226	0.00244	0.0022	0.00221	0.00242	0.00223	0.00235	0.00224	0.00248	0.00222	0.0023	0.00218	0.00214	0.00215	0.00223	0.00213	0.00216	0.00215	0.00213	0.00239	0.00231	0.00237	0.00244	0.00231	0.00229	0.00232	0.00229	0.00231
	1413.58	0.00236	0.00227	0.00226	0.00215	0.00218	0.00229	0.00239	0.00227	0.00221	0.00227	0.00222	0.00216	0.00223	0.00233	0.00216	0.00224	0.00215	0.00235	0.00224	0.00237	0.00214	0.00231	0.00209	0.0021	0.0023	0.00212	0.00223	0.00212	0.00235	0.00211	0.00218	0.00207	0.00203	0.00204	0.00212	0.00202	0.00205	0.00204	0.00202	0.00227	0.00219	0.00225	0.00232	0.0022	0.00217	0.00221	0.00217	0.00219
	1415.5	0.00226	0.00217	0.00217	0.00206	0.0021	0.0022	0.0023	0.00218	0.00212	0.00218	0.00213	0.00208	0.00214	0.00224	0.00207	0.00215	0.00206	0.00226	0.00215	0.00228	0.00206	0.00222	0.002	0.00202	0.00221	0.00204	0.00214	0.00204	0.00226	0.00202	0.0021	0.00198	0.00195	0.00195	0.00203	0.00194	0.00197	0.00196	0.00194	0.00218	0.00211	0.00216	0.00223	0.00211	0.00208	0.00212	0.00208	0.00211
	1417.43	0.00219	0.0021	0.00209	0.002	0.00203	0.00213	0.00222	0.0021	0.00205	0.00211	0.00206	0.00201	0.00207	0.00216	0.002	0.00208	0.00199	0.00219	0.00208	0.0022	0.00199	0.00215	0.00194	0.00195	0.00213	0.00197	0.00207	0.00197	0.00219	0.00196	0.00202	0.00192	0.00188	0.00189	0.00196	0.00187	0.0019	0.00189	0.00187	0.0021	0.00204	0.00209	0.00215	0.00204	0.00201	0.00205	0.00201	0.00204
	1419.36	0.00211	0.00203	0.00202	0.00193	0.00196	0.00205	0.00214	0.00203	0.00198	0.00204	0.00199	0.00194	0.002	0.00209	0.00193	0.00201	0.00192	0.00211	0.00201	0.00213	0.00192	0.00207	0.00187	0.00188	0.00206	0.0019	0.002	0.0019	0.00211	0.00189	0.00195	0.00185	0.00181	0.00182	0.00189	0.00181	0.00183	0.00182	0.00181	0.00203	0.00197	0.00202	0.00208	0.00197	0.00194	0.00198	0.00194	0.00197
	1421.29	0.00202	0.00194	0.00193	0.00184	0.00187	0.00196	0.00205	0.00194	0.00189	0.00195	0.0019	0.00185	0.00191	0.002	0.00185	0.00192	0.00184	0.00202	0.00192	0.00204	0.00184	0.00198	0.00179	0.0018	0.00197	0.00182	0.00191	0.00182	0.00202	0.00181	0.00186	0.00176	0.00173	0.00173	0.00181	0.00172	0.00175	0.00174	0.00173	0.00194	0.00188	0.00193	0.00199	0.00188	0.00186	0.00189	0.00186	0.00188
	1423.22	0.00191	0.00183	0.00183	0.00174	0.00177	0.00186	0.00194	0.00184	0.00179	0.00184	0.00179	0.00175	0.0018	0.00188	0.00174	0.00181	0.00174	0.0019	0.00181	0.00193	0.00174	0.00187	0.00169	0.0017	0.00186	0.00171	0.0018	0.00171	0.00191	0.0017	0.00176	0.00167	0.00164	0.00164	0.0017	0.00163	0.00165	0.00165	0.00163	0.00183	0.00178	0.00183	0.00188	0.00178	0.00176	0.00179	0.00175	0.00177
	1425.15	0.0018	0.00172	0.00171	0.00163	0.00165	0.00174	0.00182	0.00172	0.00167	0.00172	0.00168	0.00164	0.00169	0.00176	0.00163	0.0017	0.00162	0.00178	0.0017	0.0018	0.00162	0.00175	0.00158	0.00159	0.00174	0.0016	0.00169	0.0016	0.00178	0.00159	0.00165	0.00156	0.00154	0.00153	0.0016	0.00153	0.00155	0.00155	0.00153	0.00172	0.00166	0.00171	0.00176	0.00167	0.00164	0.00168	0.00164	0.00166
	1427.07	0.00169	0.00161	0.00161	0.00153	0.00155	0.00163	0.0017	0.00161	0.00157	0.00161	0.00157	0.00153	0.00158	0.00165	0.00153	0.00159	0.00152	0.00167	0.00159	0.00169	0.00152	0.00164	0.00147	0.00149	0.00163	0.00149	0.00158	0.0015	0.00167	0.00149	0.00155	0.00147	0.00144	0.00144	0.0015	0.00143	0.00146	0.00145	0.00143	0.00161	0.00156	0.0016	0.00165	0.00156	0.00154	0.00157	0.00153	0.00156
	1429	0.0016	0.00153	0.00153	0.00146	0.00148	0.00155	0.00162	0.00153	0.00149	0.00153	0.00149	0.00146	0.0015	0.00157	0.00145	0.00151	0.00145	0.00159	0.00151	0.00161	0.00144	0.00155	0.00139	0.00141	0.00154	0.00141	0.0015	0.00141	0.00158	0.00141	0.00147	0.0014	0.00138	0.00137	0.00143	0.00137	0.00139	0.00138	0.00136	0.00154	0.00148	0.00152	0.00156	0.00148	0.00146	0.00149	0.00146	0.00148
	1430.93	0.00157	0.0015	0.00149	0.00143	0.00144	0.00152	0.00159	0.0015	0.00146	0.0015	0.00146	0.00142	0.00146	0.00154	0.00142	0.00147	0.00141	0.00155	0.00148	0.00157	0.00141	0.00151	0.00136	0.00137	0.0015	0.00137	0.00146	0.00138	0.00154	0.00137	0.00144	0.00137	0.00135	0.00135	0.0014	0.00134	0.00136	0.00136	0.00134	0.00151	0.00145	0.00149	0.00153	0.00145	0.00143	0.00146	0.00142	0.00144
	1432.86	0.00159	0.00152	0.00151	0.00144	0.00147	0.00154	0.00161	0.00152	0.00148	0.00153	0.00148	0.00144	0.00149	0.00156	0.00144	0.0015	0.00143	0.00157	0.0015	0.0016	0.00143	0.00153	0.00137	0.00139	0.00152	0.00139	0.00147	0.00139	0.00155	0.00138	0.00147	0.0014	0.00137	0.00137	0.00143	0.00136	0.00139	0.00138	0.00136	0.00153	0.00147	0.00151	0.00154	0.00147	0.00144	0.00148	0.00144	0.00146
	1434.79	0.00167	0.00159	0.00158	0.00151	0.00154	0.00161	0.00168	0.00159	0.00154	0.0016	0.00155	0.00152	0.00156	0.00163	0.00151	0.00157	0.0015	0.00165	0.00157	0.00168	0.0015	0.00159	0.00143	0.00145	0.00158	0.00145	0.00154	0.00145	0.00162	0.00144	0.00154	0.00146	0.00144	0.00144	0.0015	0.00143	0.00145	0.00145	0.00143	0.00161	0.00154	0.00158	0.00161	0.00153	0.00151	0.00154	0.00151	0.00153
	1436.72	0.00177	0.00169	0.00168	0.00161	0.00164	0.00172	0.00179	0.00169	0.00164	0.00171	0.00165	0.00161	0.00166	0.00174	0.00161	0.00167	0.0016	0.00176	0.00167	0.00178	0.0016	0.00169	0.00152	0.00154	0.00168	0.00154	0.00163	0.00154	0.00172	0.00153	0.00164	0.00156	0.00153	0.00153	0.0016	0.00152	0.00155	0.00154	0.00152	0.00171	0.00163	0.00167	0.00171	0.00163	0.00161	0.00164	0.0016	0.00162
	1438.65	0.00187	0.00179	0.00178	0.00171	0.00174	0.00182	0.0019	0.00179	0.00174	0.00181	0.00176	0.00171	0.00176	0.00185	0.0017	0.00177	0.0017	0.00187	0.00177	0.00189	0.0017	0.00179	0.00161	0.00163	0.00178	0.00163	0.00173	0.00163	0.00182	0.00162	0.00174	0.00165	0.00162	0.00162	0.0017	0.00162	0.00164	0.00163	0.00161	0.00182	0.00173	0.00177	0.00181	0.00173	0.0017	0.00173	0.0017	0.00172
	1440.57	0.00196	0.00188	0.00187	0.00178	0.00182	0.0019	0.00198	0.00188	0.00182	0.0019	0.00184	0.00179	0.00185	0.00194	0.00178	0.00186	0.00178	0.00196	0.00186	0.00198	0.00179	0.00187	0.00168	0.0017	0.00186	0.0017	0.00181	0.00171	0.00191	0.0017	0.00182	0.00173	0.0017	0.0017	0.00178	0.00169	0.00172	0.0017	0.00169	0.0019	0.00181	0.00185	0.0019	0.00181	0.00178	0.00181	0.00178	0.0018
	1442.5	0.00202	0.00194	0.00193	0.00184	0.00188	0.00197	0.00205	0.00194	0.00188	0.00196	0.0019	0.00185	0.00191	0.002	0.00184	0.00192	0.00184	0.00202	0.00192	0.00205	0.00184	0.00193	0.00174	0.00176	0.00191	0.00176	0.00186	0.00176	0.00197	0.00175	0.00188	0.00179	0.00175	0.00176	0.00184	0.00175	0.00177	0.00176	0.00174	0.00196	0.00187	0.00191	0.00196	0.00187	0.00184	0.00187	0.00183	0.00186
	1444.43	0.00207	0.00198	0.00197	0.00189	0.00193	0.00201	0.0021	0.00198	0.00192	0.00201	0.00195	0.0019	0.00196	0.00205	0.00188	0.00196	0.00188	0.00207	0.00196	0.00209	0.00189	0.00197	0.00178	0.0018	0.00196	0.0018	0.00191	0.0018	0.00201	0.00179	0.00192	0.00183	0.0018	0.0018	0.00188	0.00179	0.00181	0.0018	0.00178	0.00201	0.00191	0.00196	0.002	0.00191	0.00188	0.00191	0.00187	0.0019
	1446.36	0.00212	0.00202	0.00201	0.00193	0.00197	0.00206	0.00214	0.00202	0.00196	0.00205	0.00199	0.00194	0.002	0.0021	0.00192	0.00201	0.00192	0.00212	0.002	0.00214	0.00193	0.00201	0.00181	0.00184	0.002	0.00184	0.00195	0.00184	0.00206	0.00183	0.00196	0.00187	0.00183	0.00184	0.00192	0.00183	0.00185	0.00183	0.00182	0.00205	0.00195	0.002	0.00204	0.00195	0.00192	0.00195	0.00191	0.00194
	1448.29	0.00216	0.00207	0.00206	0.00197	0.00201	0.0021	0.00219	0.00207	0.002	0.0021	0.00204	0.00198	0.00204	0.00214	0.00197	0.00205	0.00196	0.00217	0.00204	0.00219	0.00198	0.00206	0.00185	0.00188	0.00205	0.00188	0.00199	0.00188	0.0021	0.00187	0.00201	0.00191	0.00187	0.00188	0.00197	0.00187	0.00189	0.00187	0.00186	0.0021	0.00199	0.00204	0.00209	0.00199	0.00196	0.00199	0.00195	0.00198
	1450.22	0.00222	0.00212	0.00211	0.00202	0.00207	0.00216	0.00225	0.00212	0.00205	0.00216	0.00209	0.00203	0.0021	0.0022	0.00202	0.00211	0.00201	0.00222	0.0021	0.00224	0.00203	0.00211	0.0019	0.00192	0.0021	0.00193	0.00204	0.00193	0.00216	0.00191	0.00206	0.00196	0.00192	0.00193	0.00202	0.00192	0.00194	0.00192	0.00191	0.00215	0.00204	0.00209	0.00214	0.00205	0.00201	0.00204	0.002	0.00203
	1452.15	0.00229	0.00218	0.00217	0.00208	0.00213	0.00222	0.00231	0.00219	0.00211	0.00222	0.00216	0.0021	0.00216	0.00227	0.00208	0.00217	0.00208	0.00229	0.00216	0.00231	0.0021	0.00217	0.00196	0.00198	0.00216	0.00199	0.0021	0.00199	0.00222	0.00197	0.00213	0.00202	0.00198	0.00199	0.00209	0.00198	0.002	0.00198	0.00197	0.00222	0.00211	0.00216	0.00221	0.00211	0.00208	0.0021	0.00207	0.0021
	1454.07	0.00234	0.00223	0.00222	0.00213	0.00218	0.00227	0.00236	0.00224	0.00216	0.00228	0.00221	0.00214	0.00221	0.00232	0.00213	0.00222	0.00212	0.00235	0.00221	0.00237	0.00215	0.00222	0.002	0.00202	0.00221	0.00204	0.00214	0.00203	0.00227	0.00201	0.00218	0.00207	0.00203	0.00204	0.00214	0.00202	0.00204	0.00202	0.00201	0.00227	0.00215	0.0022	0.00226	0.00216	0.00212	0.00215	0.00211	0.00214
	1456	0.00234	0.00223	0.00222	0.00213	0.00218	0.00227	0.00236	0.00223	0.00216	0.00228	0.00221	0.00214	0.00221	0.00232	0.00213	0.00222	0.00212	0.00235	0.0022	0.00237	0.00215	0.00222	0.002	0.00202	0.00221	0.00204	0.00214	0.00203	0.00227	0.00201	0.00218	0.00208	0.00203	0.00204	0.00215	0.00203	0.00204	0.00202	0.00201	0.00227	0.00215	0.0022	0.00226	0.00216	0.00212	0.00215	0.00211	0.00214
	1457.93	0.00227	0.00216	0.00216	0.00207	0.00212	0.00221	0.00229	0.00217	0.00209	0.00222	0.00214	0.00208	0.00214	0.00226	0.00206	0.00215	0.00206	0.00228	0.00214	0.0023	0.00209	0.00215	0.00194	0.00196	0.00214	0.00198	0.00207	0.00196	0.0022	0.00195	0.00212	0.00202	0.00197	0.00198	0.00209	0.00197	0.00198	0.00197	0.00196	0.0022	0.00209	0.00213	0.00219	0.0021	0.00206	0.00209	0.00205	0.00208
	1459.86	0.00214	0.00204	0.00204	0.00195	0.002	0.00208	0.00217	0.00204	0.00197	0.00209	0.00202	0.00196	0.00202	0.00213	0.00194	0.00203	0.00194	0.00215	0.00201	0.00217	0.00197	0.00202	0.00183	0.00185	0.00202	0.00186	0.00195	0.00184	0.00207	0.00183	0.00201	0.00191	0.00187	0.00187	0.00198	0.00186	0.00187	0.00186	0.00185	0.00208	0.00197	0.00201	0.00206	0.00198	0.00194	0.00197	0.00193	0.00196
	1461.79	0.002	0.0019	0.0019	0.00182	0.00187	0.00195	0.00202	0.0019	0.00184	0.00196	0.00188	0.00183	0.00188	0.00199	0.00181	0.00189	0.00181	0.00201	0.00188	0.00203	0.00184	0.00188	0.0017	0.00172	0.00188	0.00173	0.00181	0.00171	0.00192	0.0017	0.00188	0.0018	0.00175	0.00176	0.00186	0.00175	0.00176	0.00174	0.00173	0.00195	0.00184	0.00188	0.00193	0.00185	0.00181	0.00184	0.00179	0.00183
	1463.72	0.0019	0.0018	0.0018	0.00173	0.00177	0.00184	0.00192	0.0018	0.00174	0.00186	0.00178	0.00173	0.00178	0.00188	0.00172	0.00179	0.00171	0.0019	0.00178	0.00192	0.00175	0.00177	0.0016	0.00162	0.00177	0.00164	0.00171	0.00161	0.00181	0.0016	0.00179	0.00171	0.00167	0.00168	0.00177	0.00167	0.00168	0.00166	0.00164	0.00185	0.00174	0.00178	0.00183	0.00175	0.00172	0.00174	0.0017	0.00173
	1465.64	0.00184	0.00174	0.00174	0.00167	0.00171	0.00178	0.00186	0.00174	0.00168	0.0018	0.00172	0.00167	0.00172	0.00182	0.00166	0.00173	0.00165	0.00184	0.00172	0.00186	0.00169	0.00171	0.00155	0.00157	0.00171	0.00159	0.00165	0.00156	0.00175	0.00155	0.00174	0.00166	0.00162	0.00163	0.00172	0.00162	0.00163	0.00161	0.00159	0.00179	0.00169	0.00172	0.00177	0.0017	0.00166	0.00168	0.00164	0.00168
	1467.57	0.00179	0.00169	0.0017	0.00162	0.00167	0.00174	0.00181	0.00169	0.00163	0.00175	0.00168	0.00163	0.00168	0.00178	0.00162	0.00169	0.00161	0.00179	0.00167	0.00181	0.00165	0.00166	0.00151	0.00153	0.00167	0.00155	0.00161	0.00152	0.00171	0.00151	0.0017	0.00162	0.00158	0.00159	0.00168	0.00157	0.00158	0.00157	0.00155	0.00175	0.00164	0.00168	0.00172	0.00165	0.00162	0.00164	0.0016	0.00163
	1469.5	0.00171	0.00162	0.00163	0.00155	0.00159	0.00166	0.00173	0.00162	0.00156	0.00167	0.0016	0.00156	0.0016	0.0017	0.00155	0.00161	0.00154	0.00171	0.0016	0.00174	0.00158	0.0016	0.00145	0.00147	0.0016	0.00148	0.00155	0.00146	0.00164	0.00145	0.00162	0.00155	0.00151	0.00151	0.0016	0.0015	0.00151	0.0015	0.00148	0.00167	0.00157	0.00161	0.00165	0.00158	0.00155	0.00157	0.00153	0.00156
	1471.43	0.00158	0.00149	0.0015	0.00143	0.00146	0.00154	0.0016	0.00149	0.00144	0.00154	0.00147	0.00144	0.00147	0.00156	0.00142	0.00149	0.00142	0.00158	0.00147	0.0016	0.00145	0.00148	0.00135	0.00136	0.00149	0.00137	0.00143	0.00135	0.00152	0.00134	0.00148	0.00142	0.00138	0.00138	0.00146	0.00137	0.00139	0.00138	0.00135	0.00153	0.00144	0.00148	0.00152	0.00145	0.00142	0.00145	0.0014	0.00144
	1473.36	0.0014	0.00132	0.00133	0.00127	0.00129	0.00136	0.00142	0.00132	0.00128	0.00136	0.0013	0.00127	0.0013	0.00138	0.00126	0.00132	0.00125	0.00139	0.0013	0.00141	0.00128	0.00132	0.0012	0.00121	0.00132	0.00122	0.00127	0.00119	0.00135	0.00119	0.00131	0.00125	0.00122	0.00121	0.00128	0.00121	0.00122	0.00121	0.00119	0.00135	0.00127	0.00131	0.00134	0.00128	0.00126	0.00128	0.00124	0.00127
	1475.29	0.00121	0.00113	0.00115	0.00109	0.0011	0.00117	0.00122	0.00114	0.0011	0.00116	0.00111	0.00109	0.00111	0.00119	0.00108	0.00113	0.00107	0.00119	0.00112	0.00122	0.00109	0.00113	0.00103	0.00104	0.00114	0.00105	0.00109	0.00103	0.00116	0.00103	0.00112	0.00107	0.00104	0.00103	0.00109	0.00103	0.00105	0.00104	0.00101	0.00116	0.00109	0.00113	0.00115	0.0011	0.00108	0.00111	0.00106	0.00109
	1477.22	0.00104	0.000971938	0.00099088	0.000935445	0.000941974	0.00101	0.00105	0.000977631	0.000942427	0.00099381	0.000944984	0.000930517	0.000947731	0.00101	0.000925348	0.000961203	0.000915711	0.00102	0.000958177	0.00104	0.000934489	0.000971216	0.000880806	0.0008937	0.000980118	0.000900622	0.000938031	0.00087707	0.000995984	0.000877938	0.000955301	0.000913893	0.000893658	0.000876601	0.00092515	0.000877527	0.000895663	0.000888508	0.000859076	0.000989574	0.000931818	0.000964603	0.000983778	0.000939521	0.000919964	0.000948961	0.000901746	0.000930394
	1479.14	0.000919428	0.00085309	0.000872695	0.000822621	0.000824487	0.000886019	0.000924772	0.000858431	0.000827911	0.000868304	0.000822948	0.000813023	0.000826133	0.000886479	0.000810072	0.000838149	0.000801143	0.000888501	0.000838135	0.000915588	0.000816233	0.000851017	0.000771315	0.000784459	0.000862041	0.000790004	0.000822786	0.000768018	0.00087457	0.000768643	0.000835518	0.00079903	0.000782155	0.000761982	0.000805647	0.000764999	0.000784421	0.000777995	0.000748428	0.00086643	0.000814822	0.000845264	0.000861474	0.000821406	0.00080443	0.00083347	0.000787325	0.000813715
	1481.07	0.000841631	0.000779143	0.000798358	0.000751759	0.000751149	0.000808971	0.000845717	0.000784182	0.000756746	0.000788858	0.000746228	0.000739059	0.000749953	0.00080602	0.000737715	0.000760989	0.000730113	0.000806846	0.00076368	0.000835044	0.000740657	0.000777453	0.000703335	0.000717274	0.000789082	0.000721499	0.00075205	0.000700975	0.000799779	0.000701157	0.00075915	0.000725661	0.000711133	0.000689539	0.000729085	0.000693721	0.000713871	0.000708124	0.00067822	0.000788431	0.000741364	0.000770867	0.000785121	0.000746372	0.000732109	0.000761438	0.000716121	0.000740717
	1483	0.000810146	0.000750515	0.000768095	0.000723006	0.000721532	0.000777474	0.000813771	0.000755294	0.000729217	0.00075561	0.000715018	0.000708855	0.000719334	0.000772684	0.000708323	0.000729777	0.000701921	0.000773019	0.000734528	0.000801628	0.000708741	0.000749756	0.000676199	0.000691342	0.000760946	0.000694441	0.00072478	0.000675798	0.000771092	0.000675216	0.000725792	0.000693834	0.000680677	0.000658414	0.000695237	0.000662972	0.000683589	0.000678629	0.000649308	0.000756571	0.000711432	0.000741059	0.000755143	0.000714934	0.000702665	0.00073238	0.000688103	0.000711357
	1484.93	0.000818248	0.000760344	0.000776278	0.000730939	0.000729294	0.000785232	0.000822529	0.000764717	0.000738606	0.000761975	0.000722987	0.000716308	0.000727708	0.000779558	0.000716049	0.000737834	0.000710064	0.00078054	0.000743469	0.000808837	0.000714224	0.000760822	0.000683569	0.000700376	0.000770662	0.000702527	0.000734653	0.0006864	0.000781681	0.000684463	0.000729998	0.000697425	0.000685133	0.000663319	0.000698834	0.00066732	0.00068856	0.000684044	0.000655747	0.000764043	0.000718785	0.000749379	0.000765133	0.000721584	0.000710071	0.000739935	0.00069731	0.000719061
	1486.86	0.000862035	0.000804056	0.00081886	0.000771684	0.000771124	0.000828207	0.000867692	0.000808269	0.000780997	0.000803694	0.000765184	0.000757386	0.000770173	0.000822347	0.000756465	0.000780593	0.000750805	0.000824727	0.000786166	0.000853227	0.000753405	0.000806243	0.000722261	0.000740624	0.000813926	0.000741969	0.00077816	0.000728163	0.000827273	0.000725077	0.000768065	0.000733272	0.000720884	0.000700302	0.000736222	0.000703217	0.000725451	0.000720748	0.000693754	0.000806804	0.000759492	0.00079181	0.000809619	0.000761918	0.000750756	0.000780769	0.000739329	0.000759879
	1488.79	0.000940324	0.000881078	0.00089438	0.000843847	0.000846054	0.000905011	0.000947989	0.000885166	0.000856097	0.000879186	0.000840065	0.000830712	0.00084567	0.000899908	0.000828111	0.000856185	0.000823799	0.000903939	0.000861126	0.000933486	0.000824947	0.000884777	0.00079199	0.000811067	0.000890462	0.000811932	0.000854276	0.000800606	0.000906957	0.000796637	0.000838775	0.0008003	0.000786885	0.000767247	0.000805653	0.000769545	0.000792808	0.000787181	0.000762207	0.000883517	0.000832497	0.00086711	0.000886752	0.000834775	0.000823477	0.000853555	0.000813021	0.000832664
	1490.71	0.00105	0.000990259	0.001	0.000946241	0.000952133	0.00101	0.00106	0.000994309	0.000962761	0.000986742	0.000946964	0.000934312	0.000953578	0.00101	0.000930403	0.000963773	0.000927591	0.00102	0.000967541	0.00105	0.00092626	0.000996152	0.00089192	0.000911536	0.000999653	0.000911996	0.000962459	0.000903587	0.00102	0.000899023	0.000940313	0.000896223	0.000881382	0.000862811	0.000904998	0.000864799	0.000889088	0.000881844	0.00085854	0.000991286	0.000936751	0.000973971	0.000995852	0.000938824	0.000926729	0.000956669	0.000917605	0.000936355
	1492.64	0.0012	0.00114	0.00114	0.00108	0.00109	0.00116	0.00121	0.00114	0.0011	0.00113	0.00109	0.00107	0.0011	0.00116	0.00107	0.00111	0.00107	0.00117	0.00111	0.0012	0.00106	0.00115	0.00103	0.00105	0.00115	0.00105	0.00111	0.00104	0.00117	0.00104	0.00108	0.00102	0.00101	0.000990116	0.00104	0.000991429	0.00102	0.00101	0.000986366	0.00113	0.00108	0.00112	0.00114	0.00108	0.00106	0.00109	0.00106	0.00108
	1494.57	0.00138	0.00131	0.00131	0.00125	0.00126	0.00133	0.0014	0.00131	0.00127	0.0013	0.00126	0.00124	0.00127	0.00134	0.00123	0.00128	0.00123	0.00135	0.00128	0.00138	0.00123	0.00133	0.00119	0.00121	0.00132	0.00121	0.00128	0.00121	0.00136	0.0012	0.00124	0.00118	0.00116	0.00114	0.00119	0.00114	0.00117	0.00116	0.00114	0.00131	0.00124	0.00129	0.00132	0.00124	0.00123	0.00126	0.00122	0.00124
	1496.5	0.00156	0.00149	0.00149	0.00142	0.00144	0.00152	0.00159	0.0015	0.00145	0.00149	0.00144	0.00141	0.00145	0.00153	0.0014	0.00146	0.0014	0.00154	0.00146	0.00157	0.0014	0.00151	0.00135	0.00138	0.00151	0.00138	0.00146	0.00138	0.00155	0.00137	0.0014	0.00133	0.00131	0.0013	0.00136	0.0013	0.00133	0.00132	0.0013	0.00148	0.00142	0.00146	0.0015	0.00142	0.0014	0.00143	0.00139	0.00142
	1498.43	0.00175	0.00167	0.00167	0.00159	0.00162	0.0017	0.00178	0.00168	0.00163	0.00167	0.00162	0.00159	0.00163	0.00172	0.00158	0.00165	0.00158	0.00173	0.00164	0.00176	0.00157	0.0017	0.00152	0.00154	0.00169	0.00155	0.00164	0.00155	0.00174	0.00154	0.00158	0.0015	0.00147	0.00146	0.00152	0.00146	0.00149	0.00147	0.00146	0.00167	0.00159	0.00164	0.00168	0.00159	0.00157	0.00161	0.00157	0.00159
	1500.36	0.00194	0.00186	0.00185	0.00176	0.0018	0.00189	0.00197	0.00187	0.00181	0.00185	0.00181	0.00176	0.00181	0.00191	0.00175	0.00183	0.00175	0.00193	0.00182	0.00195	0.00175	0.00188	0.00169	0.00171	0.00187	0.00172	0.00182	0.00172	0.00193	0.00171	0.00175	0.00166	0.00163	0.00163	0.0017	0.00162	0.00165	0.00164	0.00162	0.00185	0.00177	0.00182	0.00187	0.00177	0.00175	0.00178	0.00174	0.00177
	1502.29	0.00214	0.00206	0.00205	0.00195	0.00199	0.00209	0.00218	0.00207	0.002	0.00206	0.002	0.00196	0.00201	0.00212	0.00194	0.00203	0.00195	0.00214	0.00202	0.00216	0.00194	0.00209	0.00187	0.0019	0.00207	0.0019	0.00202	0.00191	0.00213	0.00189	0.00194	0.00184	0.00181	0.00181	0.00188	0.0018	0.00184	0.00181	0.0018	0.00205	0.00196	0.00202	0.00207	0.00196	0.00194	0.00197	0.00193	0.00196
	1504.21	0.0024	0.00231	0.0023	0.00219	0.00224	0.00234	0.00245	0.00232	0.00225	0.00231	0.00225	0.0022	0.00226	0.00238	0.00218	0.00228	0.00219	0.0024	0.00227	0.00243	0.00218	0.00234	0.0021	0.00212	0.00232	0.00213	0.00226	0.00214	0.00239	0.00212	0.00218	0.00207	0.00204	0.00204	0.00212	0.00203	0.00206	0.00204	0.00203	0.00231	0.0022	0.00226	0.00232	0.0022	0.00217	0.00221	0.00217	0.0022
	1506.14	0.00271	0.00261	0.00259	0.00247	0.00253	0.00264	0.00276	0.00262	0.00253	0.00261	0.00255	0.00248	0.00256	0.00269	0.00246	0.00258	0.00247	0.00271	0.00257	0.00274	0.00246	0.00264	0.00237	0.0024	0.00261	0.0024	0.00255	0.00242	0.0027	0.0024	0.00247	0.00234	0.0023	0.0023	0.0024	0.00229	0.00233	0.0023	0.0023	0.00261	0.00248	0.00255	0.00261	0.00248	0.00245	0.00249	0.00246	0.00248
	1508.07	0.00305	0.00294	0.00292	0.00279	0.00286	0.00298	0.00311	0.00296	0.00286	0.00295	0.00288	0.00281	0.00289	0.00304	0.00278	0.00291	0.0028	0.00307	0.0029	0.00309	0.00278	0.00297	0.00267	0.0027	0.00295	0.00271	0.00288	0.00273	0.00304	0.0027	0.00279	0.00264	0.0026	0.0026	0.00271	0.00259	0.00263	0.0026	0.0026	0.00294	0.0028	0.00288	0.00295	0.0028	0.00277	0.00281	0.00277	0.0028
	1510	0.00344	0.00332	0.00329	0.00315	0.00323	0.00337	0.00351	0.00334	0.00322	0.00334	0.00326	0.00318	0.00327	0.00343	0.00314	0.00329	0.00316	0.00347	0.00328	0.0035	0.00314	0.00336	0.00301	0.00305	0.00332	0.00306	0.00325	0.00308	0.00343	0.00305	0.00315	0.00299	0.00294	0.00295	0.00307	0.00294	0.00297	0.00294	0.00294	0.00333	0.00316	0.00325	0.00333	0.00317	0.00313	0.00317	0.00314	0.00317
	1511.93	0.00389	0.00375	0.00372	0.00355	0.00365	0.0038	0.00396	0.00377	0.00364	0.00377	0.00369	0.00359	0.0037	0.00388	0.00355	0.00372	0.00357	0.00392	0.0037	0.00395	0.00355	0.00379	0.0034	0.00344	0.00375	0.00345	0.00367	0.00348	0.00387	0.00344	0.00356	0.00338	0.00332	0.00334	0.00348	0.00332	0.00336	0.00332	0.00332	0.00376	0.00358	0.00367	0.00376	0.00358	0.00354	0.00358	0.00354	0.00358
	1513.86	0.00437	0.00422	0.00417	0.004	0.00411	0.00427	0.00445	0.00425	0.00409	0.00425	0.00415	0.00404	0.00416	0.00436	0.00399	0.00419	0.00402	0.00441	0.00416	0.00444	0.004	0.00426	0.00382	0.00386	0.00421	0.00388	0.00412	0.00391	0.00435	0.00387	0.00401	0.00381	0.00374	0.00376	0.00392	0.00374	0.00378	0.00373	0.00374	0.00423	0.00402	0.00413	0.00422	0.00403	0.00398	0.00402	0.00399	0.00402
	1515.79	0.00482	0.00466	0.00461	0.00442	0.00454	0.00472	0.00491	0.00469	0.00452	0.0047	0.00459	0.00447	0.0046	0.00482	0.00441	0.00463	0.00445	0.00488	0.0046	0.00491	0.00442	0.0047	0.00422	0.00427	0.00465	0.00429	0.00456	0.00433	0.0048	0.00427	0.00444	0.00421	0.00413	0.00416	0.00434	0.00414	0.00418	0.00413	0.00414	0.00468	0.00445	0.00456	0.00466	0.00445	0.0044	0.00444	0.00441	0.00445
	1517.71	0.00519	0.00502	0.00496	0.00476	0.00489	0.00508	0.00529	0.00505	0.00486	0.00506	0.00494	0.00481	0.00495	0.00519	0.00475	0.00499	0.00479	0.00525	0.00495	0.00529	0.00476	0.00506	0.00455	0.00459	0.005	0.00461	0.00491	0.00466	0.00517	0.0046	0.00478	0.00453	0.00445	0.00448	0.00467	0.00446	0.0045	0.00444	0.00446	0.00504	0.00479	0.00491	0.00502	0.0048	0.00473	0.00478	0.00475	0.00479
	1519.64	0.00547	0.00529	0.00523	0.00501	0.00516	0.00536	0.00557	0.00532	0.00513	0.00533	0.00521	0.00507	0.00522	0.00547	0.00501	0.00526	0.00505	0.00553	0.00522	0.00557	0.00502	0.00533	0.00479	0.00484	0.00527	0.00486	0.00517	0.00491	0.00544	0.00485	0.00504	0.00478	0.00469	0.00472	0.00492	0.0047	0.00474	0.00468	0.0047	0.00531	0.00504	0.00517	0.00529	0.00505	0.00499	0.00504	0.005	0.00504
	1521.57	0.00571	0.00552	0.00546	0.00523	0.00538	0.00559	0.00581	0.00556	0.00535	0.00556	0.00544	0.0053	0.00545	0.00571	0.00523	0.00549	0.00527	0.00578	0.00545	0.00581	0.00524	0.00557	0.005	0.00505	0.0055	0.00507	0.00539	0.00512	0.00568	0.00506	0.00525	0.00498	0.00489	0.00493	0.00514	0.0049	0.00494	0.00488	0.00491	0.00554	0.00527	0.0054	0.00552	0.00527	0.00521	0.00526	0.00522	0.00526
	1523.5	0.00599	0.0058	0.00573	0.00549	0.00565	0.00587	0.0061	0.00583	0.00562	0.00584	0.00571	0.00556	0.00572	0.006	0.00549	0.00576	0.00553	0.00607	0.00571	0.0061	0.0055	0.00585	0.00525	0.0053	0.00577	0.00532	0.00566	0.00538	0.00596	0.00531	0.00551	0.00523	0.00513	0.00517	0.00539	0.00514	0.00519	0.00512	0.00515	0.00581	0.00553	0.00567	0.0058	0.00554	0.00547	0.00552	0.00548	0.00553
	1525.43	0.00637	0.00617	0.0061	0.00584	0.00601	0.00624	0.00649	0.0062	0.00597	0.00621	0.00608	0.00591	0.00609	0.00638	0.00584	0.00613	0.00589	0.00645	0.00607	0.00649	0.00585	0.00622	0.00559	0.00564	0.00615	0.00567	0.00603	0.00573	0.00635	0.00566	0.00586	0.00556	0.00545	0.0055	0.00573	0.00546	0.00551	0.00544	0.00548	0.00618	0.00589	0.00603	0.00617	0.00589	0.00582	0.00587	0.00584	0.00588
	1527.36	0.00682	0.00661	0.00653	0.00626	0.00644	0.00669	0.00695	0.00665	0.0064	0.00666	0.00652	0.00634	0.00653	0.00684	0.00626	0.00658	0.00631	0.00692	0.00651	0.00696	0.00628	0.00669	0.00601	0.00606	0.0066	0.00609	0.00648	0.00615	0.00682	0.00608	0.00627	0.00595	0.00584	0.00589	0.00614	0.00585	0.00589	0.00583	0.00587	0.00661	0.00632	0.00647	0.00662	0.00633	0.00625	0.0063	0.00627	0.00631
	1529.28	0.00733	0.00711	0.00703	0.00673	0.00693	0.00719	0.00748	0.00715	0.00689	0.00716	0.00702	0.00683	0.00703	0.00736	0.00674	0.00708	0.00679	0.00744	0.00699	0.00749	0.00676	0.00721	0.00648	0.00654	0.00712	0.00656	0.00699	0.00664	0.00736	0.00656	0.00674	0.0064	0.00627	0.00633	0.0066	0.00629	0.00633	0.00627	0.00632	0.00711	0.00681	0.00697	0.00713	0.00682	0.00673	0.00679	0.00675	0.0068
	1531.21	0.00791	0.00767	0.00759	0.00726	0.00747	0.00776	0.00807	0.00772	0.00744	0.00773	0.00758	0.00737	0.00759	0.00795	0.00727	0.00764	0.00734	0.00803	0.00754	0.00809	0.0073	0.0078	0.00702	0.00708	0.0077	0.0071	0.00757	0.00719	0.00797	0.0071	0.00727	0.00689	0.00676	0.00683	0.00711	0.00678	0.00681	0.00676	0.00681	0.00766	0.00736	0.00754	0.00771	0.00737	0.00728	0.00734	0.0073	0.00735
	1533.14	0.00852	0.00827	0.00818	0.00783	0.00805	0.00836	0.0087	0.00832	0.00801	0.00834	0.00817	0.00795	0.00818	0.00857	0.00784	0.00824	0.00791	0.00866	0.00811	0.00873	0.00787	0.00844	0.00759	0.00765	0.00833	0.00768	0.00818	0.00778	0.00862	0.00768	0.00783	0.00742	0.00728	0.00735	0.00766	0.0073	0.00732	0.00727	0.00734	0.00825	0.00795	0.00814	0.00832	0.00796	0.00786	0.00792	0.00789	0.00794
	1535.07	0.00915	0.00889	0.00879	0.00841	0.00866	0.00899	0.00935	0.00895	0.00862	0.00897	0.0088	0.00855	0.0088	0.00922	0.00844	0.00887	0.00851	0.00931	0.00872	0.00939	0.00847	0.0091	0.00819	0.00825	0.00898	0.00829	0.00883	0.00839	0.0093	0.00829	0.00841	0.00797	0.00782	0.0079	0.00823	0.00784	0.00786	0.00781	0.00789	0.00886	0.00857	0.00877	0.00896	0.00858	0.00847	0.00853	0.0085	0.00855
	1537	0.00982	0.00954	0.00944	0.00903	0.00929	0.00965	0.01003	0.00961	0.00925	0.00963	0.00945	0.00918	0.00946	0.00991	0.00907	0.00953	0.00914	0.01	0.00935	0.01009	0.0091	0.0098	0.00882	0.00889	0.00967	0.00893	0.00951	0.00904	0.01001	0.00893	0.00901	0.00855	0.00839	0.00847	0.00882	0.00841	0.00841	0.00837	0.00847	0.00951	0.00921	0.00943	0.00964	0.00923	0.00911	0.00918	0.00914	0.0092
	1538.93	0.01047	0.01018	0.01007	0.00963	0.00991	0.01029	0.01071	0.01025	0.00988	0.01028	0.0101	0.0098	0.0101	0.01058	0.00968	0.01018	0.00976	0.01067	0.00997	0.01077	0.00972	0.01048	0.00944	0.00951	0.01035	0.00955	0.01018	0.00968	0.01071	0.00956	0.00961	0.00911	0.00894	0.00904	0.0094	0.00896	0.00896	0.00893	0.00903	0.01014	0.00985	0.01008	0.01031	0.00986	0.00974	0.00981	0.00977	0.00983
	1540.86	0.01108	0.01078	0.01067	0.0102	0.0105	0.0109	0.01134	0.01085	0.01046	0.01089	0.01071	0.01038	0.01071	0.01121	0.01026	0.01079	0.01033	0.01131	0.01055	0.01141	0.0103	0.01113	0.01001	0.01009	0.01098	0.01014	0.0108	0.01027	0.01137	0.01015	0.01017	0.00964	0.00946	0.00956	0.00995	0.00948	0.00947	0.00945	0.00956	0.01073	0.01045	0.01068	0.01094	0.01046	0.01033	0.0104	0.01037	0.01042
	1542.78	0.01163	0.01132	0.0112	0.0107	0.01102	0.01144	0.0119	0.01139	0.01098	0.01144	0.01125	0.0109	0.01126	0.01177	0.01078	0.01134	0.01085	0.01188	0.01108	0.01198	0.01083	0.0117	0.01053	0.01061	0.01154	0.01066	0.01135	0.0108	0.01196	0.01067	0.01066	0.01011	0.00992	0.01003	0.01044	0.00994	0.00993	0.00991	0.01004	0.01126	0.01098	0.01123	0.01151	0.01099	0.01087	0.01093	0.0109	0.01096
	1544.71	0.01205	0.01174	0.01162	0.0111	0.01142	0.01187	0.01234	0.01181	0.01139	0.01187	0.01168	0.01131	0.01169	0.01222	0.01118	0.01176	0.01125	0.01232	0.01149	0.01242	0.01124	0.01214	0.01093	0.01102	0.01198	0.01107	0.01179	0.01122	0.01241	0.01108	0.01105	0.01049	0.01028	0.0104	0.01082	0.01031	0.01029	0.01027	0.01041	0.01168	0.0114	0.01165	0.01196	0.01141	0.01128	0.01135	0.01131	0.01138
	1546.64	0.01231	0.012	0.01187	0.01134	0.01167	0.01213	0.01261	0.01206	0.01164	0.01212	0.01194	0.01155	0.01195	0.01248	0.01143	0.01203	0.01149	0.0126	0.01175	0.01269	0.01149	0.0124	0.01118	0.01126	0.01224	0.01131	0.01204	0.01146	0.01268	0.01132	0.01129	0.01071	0.01051	0.01063	0.01106	0.01053	0.01051	0.0105	0.01063	0.01193	0.01166	0.01191	0.01224	0.01167	0.01154	0.0116	0.01157	0.01163
	1548.57	0.01239	0.01208	0.01195	0.01141	0.01174	0.01221	0.0127	0.01214	0.01172	0.01221	0.01203	0.01163	0.01204	0.01257	0.01151	0.01211	0.01156	0.01269	0.01184	0.01277	0.01157	0.01248	0.01125	0.01133	0.01231	0.01138	0.01211	0.01153	0.01276	0.01139	0.01138	0.01079	0.01058	0.01071	0.01114	0.01061	0.01059	0.01057	0.01071	0.01202	0.01174	0.012	0.01234	0.01175	0.01162	0.01168	0.01165	0.01171
	1550.5	0.01224	0.01194	0.0118	0.01127	0.0116	0.01206	0.01254	0.01198	0.01158	0.01206	0.01189	0.01149	0.0119	0.01241	0.01137	0.01197	0.0114	0.01254	0.01171	0.0126	0.01143	0.01231	0.0111	0.01117	0.01215	0.01123	0.01194	0.01137	0.01258	0.01124	0.01125	0.01067	0.01046	0.01059	0.01101	0.01048	0.01047	0.01045	0.01058	0.01188	0.01159	0.01185	0.01219	0.0116	0.01148	0.01154	0.0115	0.01156
	1552.43	0.01187	0.01157	0.01144	0.01092	0.01124	0.01169	0.01216	0.01161	0.01122	0.01169	0.01152	0.01113	0.01154	0.01203	0.01101	0.0116	0.01104	0.01215	0.01136	0.0122	0.01107	0.01191	0.01073	0.0108	0.01175	0.01086	0.01155	0.01099	0.01217	0.01087	0.01092	0.01035	0.01015	0.01027	0.01068	0.01017	0.01017	0.01014	0.01026	0.01152	0.01123	0.01147	0.01182	0.01123	0.01111	0.01117	0.01114	0.0112
	1554.35	0.01134	0.01105	0.01092	0.01043	0.01072	0.01116	0.01161	0.01108	0.01072	0.01115	0.011	0.01063	0.01101	0.01148	0.01051	0.01107	0.01053	0.0116	0.01086	0.01164	0.01057	0.01134	0.01022	0.01028	0.01119	0.01034	0.01099	0.01046	0.01158	0.01035	0.01044	0.00989	0.0097	0.00981	0.01021	0.00972	0.00973	0.0097	0.0098	0.01101	0.0107	0.01094	0.01128	0.01071	0.0106	0.01065	0.01061	0.01068
	1556.28	0.01067	0.0104	0.01028	0.00981	0.01008	0.0105	0.01093	0.01042	0.01008	0.01048	0.01033	0.00999	0.01035	0.01079	0.00988	0.01041	0.0099	0.01091	0.01023	0.01094	0.00993	0.01064	0.00959	0.00964	0.01049	0.0097	0.0103	0.00981	0.01086	0.0097	0.00984	0.00932	0.00914	0.00924	0.00962	0.00916	0.00918	0.00914	0.00922	0.01036	0.01005	0.01028	0.01059	0.01005	0.00995	0.01001	0.00996	0.01003
	1558.21	0.00995	0.00968	0.00957	0.00914	0.00939	0.00978	0.01018	0.0097	0.00939	0.00975	0.00961	0.0093	0.00962	0.01003	0.00919	0.00968	0.00921	0.01015	0.00954	0.01017	0.00923	0.00988	0.0089	0.00895	0.00974	0.009	0.00956	0.0091	0.01008	0.009	0.00918	0.00869	0.00853	0.00862	0.00897	0.00854	0.00858	0.00852	0.00859	0.00965	0.00934	0.00955	0.00984	0.00934	0.00924	0.0093	0.00926	0.00932
	1560.14	0.00924	0.00897	0.00888	0.00848	0.0087	0.00906	0.00944	0.00899	0.0087	0.00903	0.00889	0.00861	0.0089	0.00929	0.00851	0.00896	0.00853	0.0094	0.00885	0.00942	0.00855	0.00913	0.00822	0.00827	0.00901	0.00832	0.00883	0.00841	0.00931	0.00832	0.00853	0.00807	0.00792	0.00799	0.00833	0.00793	0.00797	0.00791	0.00796	0.00895	0.00863	0.00884	0.0091	0.00864	0.00855	0.00861	0.00856	0.00862
	1562.07	0.00853	0.00827	0.00819	0.00783	0.00803	0.00836	0.00871	0.0083	0.00803	0.00832	0.00818	0.00794	0.00819	0.00856	0.00784	0.00825	0.00787	0.00867	0.00817	0.00868	0.00787	0.0084	0.00757	0.00761	0.0083	0.00766	0.00813	0.00773	0.00857	0.00765	0.00789	0.00746	0.00732	0.00738	0.0077	0.00733	0.00738	0.00732	0.00735	0.00826	0.00795	0.00814	0.00837	0.00796	0.00788	0.00793	0.00788	0.00795
	1564	0.00788	0.00762	0.00756	0.00722	0.0074	0.00771	0.00804	0.00766	0.0074	0.00766	0.00753	0.00731	0.00753	0.00788	0.00722	0.00759	0.00725	0.00798	0.00754	0.00799	0.00724	0.00773	0.00696	0.00699	0.00763	0.00705	0.00747	0.00711	0.00788	0.00703	0.00729	0.00689	0.00676	0.00681	0.00711	0.00677	0.00682	0.00676	0.00677	0.00762	0.00731	0.0075	0.00771	0.00733	0.00725	0.0073	0.00725	0.00732
	1565.93	0.00729	0.00704	0.00699	0.00668	0.00683	0.00713	0.00743	0.00708	0.00684	0.00708	0.00695	0.00675	0.00695	0.00728	0.00667	0.00701	0.00669	0.00737	0.00698	0.00738	0.00669	0.00713	0.00642	0.00645	0.00705	0.00651	0.00689	0.00656	0.00727	0.00649	0.00675	0.00637	0.00626	0.0063	0.00657	0.00626	0.00632	0.00625	0.00626	0.00704	0.00675	0.00692	0.00711	0.00676	0.00669	0.00675	0.00669	0.00676
	1567.85	0.00672	0.00648	0.00644	0.00615	0.00629	0.00656	0.00685	0.00652	0.0063	0.00651	0.00639	0.00621	0.00639	0.00669	0.00614	0.00644	0.00615	0.00678	0.00643	0.00679	0.00615	0.00656	0.00591	0.00593	0.00649	0.00599	0.00634	0.00603	0.00669	0.00597	0.00622	0.00588	0.00577	0.0058	0.00606	0.00578	0.00583	0.00576	0.00576	0.00648	0.00621	0.00637	0.00655	0.00622	0.00616	0.00621	0.00616	0.00622
	1569.78	0.00619	0.00596	0.00593	0.00567	0.00578	0.00604	0.00631	0.006	0.0058	0.00599	0.00587	0.00571	0.00587	0.00616	0.00565	0.00593	0.00566	0.00624	0.00592	0.00624	0.00566	0.00603	0.00544	0.00546	0.00598	0.00552	0.00583	0.00555	0.00615	0.00549	0.00574	0.00541	0.00532	0.00534	0.00558	0.00532	0.00538	0.00531	0.0053	0.00597	0.00571	0.00587	0.00603	0.00573	0.00567	0.00572	0.00566	0.00572
	1571.71	0.00571	0.00549	0.00547	0.00522	0.00532	0.00556	0.00581	0.00553	0.00534	0.00551	0.0054	0.00526	0.00539	0.00567	0.0052	0.00545	0.00521	0.00574	0.00546	0.00575	0.00521	0.00555	0.00501	0.00503	0.00551	0.00509	0.00537	0.00511	0.00567	0.00506	0.0053	0.00499	0.0049	0.00492	0.00514	0.0049	0.00496	0.0049	0.00488	0.0055	0.00525	0.00541	0.00555	0.00527	0.00522	0.00527	0.00521	0.00527
	1573.64	0.00524	0.00503	0.00503	0.00479	0.00488	0.00511	0.00534	0.00507	0.00491	0.00505	0.00494	0.00482	0.00494	0.00519	0.00477	0.00499	0.00477	0.00526	0.00501	0.00526	0.00477	0.0051	0.0046	0.00461	0.00506	0.00467	0.00493	0.00469	0.0052	0.00464	0.00487	0.00458	0.0045	0.00451	0.00472	0.0045	0.00456	0.0045	0.00447	0.00504	0.00482	0.00496	0.00509	0.00484	0.00479	0.00484	0.00478	0.00484
	1575.57	0.00481	0.00461	0.00461	0.00439	0.00446	0.00468	0.0049	0.00465	0.0045	0.00462	0.00452	0.00441	0.00452	0.00475	0.00437	0.00457	0.00437	0.00482	0.00459	0.00482	0.00437	0.00467	0.00422	0.00423	0.00465	0.00429	0.00452	0.0043	0.00477	0.00426	0.00447	0.00421	0.00413	0.00413	0.00432	0.00413	0.00419	0.00413	0.00409	0.00461	0.00441	0.00455	0.00467	0.00443	0.00439	0.00444	0.00438	0.00443
	1577.5	0.00441	0.00422	0.00423	0.00403	0.00408	0.00429	0.00449	0.00426	0.00412	0.00423	0.00413	0.00404	0.00412	0.00435	0.004	0.00418	0.004	0.0044	0.0042	0.00441	0.004	0.00428	0.00387	0.00388	0.00426	0.00394	0.00414	0.00394	0.00437	0.0039	0.0041	0.00386	0.00379	0.00378	0.00396	0.00378	0.00384	0.00379	0.00374	0.00422	0.00404	0.00417	0.00427	0.00406	0.00402	0.00407	0.00401	0.00406
	1579.42	0.00404	0.00385	0.00388	0.00369	0.00373	0.00392	0.00411	0.0039	0.00377	0.00386	0.00376	0.00369	0.00376	0.00397	0.00365	0.00381	0.00365	0.00402	0.00384	0.00402	0.00365	0.00391	0.00355	0.00355	0.0039	0.00361	0.00378	0.0036	0.00399	0.00357	0.00375	0.00353	0.00347	0.00345	0.00362	0.00346	0.00351	0.00346	0.00341	0.00386	0.00368	0.00382	0.00391	0.00371	0.00368	0.00373	0.00366	0.00372
	1581.35	0.00371	0.00352	0.00356	0.00338	0.00341	0.0036	0.00377	0.00357	0.00346	0.00353	0.00344	0.00337	0.00343	0.00363	0.00334	0.00348	0.00334	0.00367	0.00351	0.00368	0.00334	0.00358	0.00325	0.00325	0.00358	0.00331	0.00347	0.0033	0.00366	0.00327	0.00344	0.00323	0.00318	0.00316	0.00331	0.00317	0.00322	0.00318	0.00312	0.00353	0.00337	0.0035	0.00358	0.0034	0.00337	0.00342	0.00335	0.00341
	1583.28	0.00341	0.00323	0.00328	0.00311	0.00313	0.00331	0.00346	0.00328	0.00318	0.00323	0.00314	0.00309	0.00314	0.00333	0.00307	0.00319	0.00306	0.00336	0.00322	0.00338	0.00306	0.00328	0.00299	0.00299	0.00329	0.00304	0.00318	0.00303	0.00335	0.003	0.00316	0.00297	0.00293	0.0029	0.00304	0.00291	0.00296	0.00292	0.00286	0.00324	0.00309	0.00321	0.00328	0.00312	0.0031	0.00315	0.00307	0.00313
	1585.21	0.00313	0.00296	0.00302	0.00286	0.00287	0.00304	0.00318	0.00301	0.00292	0.00297	0.00288	0.00284	0.00287	0.00305	0.00282	0.00292	0.00281	0.00308	0.00295	0.0031	0.00281	0.00302	0.00276	0.00275	0.00303	0.0028	0.00292	0.00279	0.00308	0.00276	0.00291	0.00274	0.0027	0.00266	0.00279	0.00268	0.00273	0.00269	0.00262	0.00297	0.00283	0.00295	0.00301	0.00287	0.00285	0.0029	0.00282	0.00288
	1587.14	0.0029	0.00273	0.0028	0.00264	0.00265	0.00281	0.00294	0.00278	0.0027	0.00274	0.00264	0.00261	0.00264	0.00281	0.0026	0.00268	0.00259	0.00283	0.00272	0.00286	0.00259	0.00278	0.00255	0.00255	0.0028	0.00259	0.0027	0.00258	0.00284	0.00255	0.00269	0.00253	0.0025	0.00245	0.00257	0.00248	0.00252	0.00248	0.00242	0.00274	0.00261	0.00273	0.00277	0.00265	0.00263	0.00268	0.0026	0.00266
	1589.07	0.0027	0.00253	0.00261	0.00246	0.00246	0.00262	0.00274	0.00259	0.00251	0.00254	0.00245	0.00243	0.00244	0.00261	0.00242	0.00249	0.00241	0.00262	0.00253	0.00265	0.00241	0.00259	0.00238	0.00237	0.00261	0.00242	0.00252	0.0024	0.00264	0.00237	0.00251	0.00236	0.00233	0.00228	0.0024	0.00231	0.00236	0.00232	0.00225	0.00255	0.00242	0.00254	0.00257	0.00246	0.00245	0.0025	0.00241	0.00247
	1591	0.00254	0.00238	0.00247	0.00232	0.00231	0.00247	0.00258	0.00244	0.00237	0.00239	0.00229	0.00228	0.00229	0.00245	0.00227	0.00233	0.00226	0.00246	0.00237	0.0025	0.00226	0.00243	0.00225	0.00224	0.00246	0.00228	0.00237	0.00226	0.00248	0.00224	0.00236	0.00223	0.00221	0.00215	0.00226	0.00218	0.00223	0.00219	0.00212	0.0024	0.00227	0.0024	0.00241	0.00232	0.0023	0.00236	0.00227	0.00233
	1592.92	0.00243	0.00227	0.00237	0.00222	0.00221	0.00236	0.00247	0.00233	0.00226	0.00229	0.00218	0.00218	0.00218	0.00234	0.00217	0.00222	0.00216	0.00234	0.00226	0.00238	0.00216	0.00232	0.00216	0.00215	0.00235	0.00219	0.00227	0.00216	0.00236	0.00214	0.00226	0.00214	0.00212	0.00205	0.00216	0.0021	0.00214	0.0021	0.00203	0.0023	0.00217	0.00229	0.0023	0.00222	0.0022	0.00226	0.00217	0.00223
	1594.85	0.00236	0.00219	0.0023	0.00215	0.00214	0.00229	0.00239	0.00226	0.00219	0.00222	0.00211	0.00211	0.00211	0.00226	0.00211	0.00215	0.0021	0.00226	0.00219	0.00231	0.00209	0.00225	0.0021	0.00209	0.00228	0.00212	0.0022	0.0021	0.00229	0.00208	0.0022	0.00209	0.00207	0.00199	0.00209	0.00204	0.00208	0.00204	0.00197	0.00223	0.0021	0.00222	0.00222	0.00215	0.00214	0.00219	0.0021	0.00216
	1596.78	0.00231	0.00215	0.00226	0.00211	0.00209	0.00225	0.00235	0.00222	0.00215	0.00217	0.00206	0.00207	0.00206	0.00221	0.00207	0.0021	0.00206	0.00221	0.00214	0.00226	0.00204	0.0022	0.00206	0.00205	0.00224	0.00208	0.00216	0.00206	0.00224	0.00204	0.00216	0.00205	0.00203	0.00196	0.00205	0.00201	0.00205	0.00201	0.00193	0.00219	0.00205	0.00218	0.00217	0.00211	0.00209	0.00215	0.00206	0.00212
	1598.71	0.00228	0.00212	0.00224	0.00209	0.00207	0.00222	0.00232	0.00219	0.00213	0.00214	0.00203	0.00205	0.00203	0.00218	0.00204	0.00207	0.00204	0.00217	0.00211	0.00223	0.00202	0.00217	0.00204	0.00203	0.00221	0.00206	0.00213	0.00204	0.0022	0.00201	0.00213	0.00204	0.00202	0.00194	0.00203	0.00199	0.00203	0.00199	0.00191	0.00217	0.00203	0.00215	0.00214	0.00208	0.00207	0.00213	0.00203	0.00209
	1600.64	0.00228	0.00212	0.00224	0.00209	0.00207	0.00222	0.00231	0.00219	0.00213	0.00214	0.00203	0.00204	0.00203	0.00217	0.00204	0.00206	0.00204	0.00216	0.0021	0.00223	0.00201	0.00217	0.00205	0.00203	0.00221	0.00206	0.00213	0.00204	0.0022	0.00201	0.00214	0.00204	0.00203	0.00194	0.00203	0.002	0.00204	0.002	0.00192	0.00217	0.00202	0.00215	0.00214	0.00208	0.00207	0.00213	0.00203	0.00209
	1602.57	0.00231	0.00215	0.00228	0.00212	0.0021	0.00226	0.00235	0.00222	0.00216	0.00217	0.00205	0.00208	0.00206	0.0022	0.00208	0.00209	0.00207	0.00219	0.00213	0.00226	0.00204	0.0022	0.00208	0.00206	0.00223	0.00208	0.00217	0.00207	0.00223	0.00204	0.00217	0.00208	0.00207	0.00197	0.00207	0.00204	0.00208	0.00203	0.00196	0.00221	0.00205	0.00218	0.00216	0.00211	0.0021	0.00216	0.00207	0.00212
	1604.5	0.00238	0.00222	0.00235	0.00219	0.00218	0.00233	0.00242	0.0023	0.00223	0.00224	0.00212	0.00215	0.00213	0.00227	0.00215	0.00216	0.00215	0.00226	0.0022	0.00234	0.0021	0.00227	0.00215	0.00213	0.00231	0.00215	0.00224	0.00214	0.00229	0.00211	0.00225	0.00215	0.00215	0.00205	0.00214	0.00212	0.00216	0.00211	0.00203	0.00229	0.00212	0.00226	0.00223	0.00217	0.00217	0.00223	0.00214	0.00219
	1606.42	0.00251	0.00234	0.00247	0.00231	0.0023	0.00246	0.00255	0.00242	0.00235	0.00237	0.00224	0.00227	0.00225	0.00239	0.00227	0.00228	0.00227	0.00238	0.00232	0.00247	0.00221	0.00239	0.00226	0.00224	0.00243	0.00226	0.00236	0.00225	0.00241	0.00222	0.00237	0.00228	0.00227	0.00217	0.00226	0.00224	0.00228	0.00223	0.00215	0.00242	0.00223	0.00238	0.00235	0.00229	0.00228	0.00235	0.00226	0.00231
	1608.35	0.0027	0.00253	0.00266	0.00249	0.00249	0.00264	0.00274	0.00261	0.00254	0.00256	0.00242	0.00245	0.00244	0.00258	0.00245	0.00246	0.00246	0.00257	0.0025	0.00267	0.00239	0.00257	0.00243	0.00241	0.00261	0.00243	0.00254	0.00243	0.0026	0.00239	0.00256	0.00246	0.00245	0.00235	0.00245	0.00242	0.00246	0.00241	0.00233	0.00262	0.00241	0.00256	0.00252	0.00247	0.00245	0.00252	0.00243	0.00249
	1610.28	0.00296	0.00278	0.00291	0.00273	0.00274	0.0029	0.00301	0.00287	0.00278	0.00282	0.00267	0.0027	0.00269	0.00284	0.00269	0.00272	0.00271	0.00284	0.00275	0.00294	0.00263	0.00282	0.00267	0.00264	0.00286	0.00266	0.00279	0.00266	0.00285	0.00263	0.00281	0.0027	0.00269	0.00258	0.00269	0.00266	0.0027	0.00264	0.00256	0.00288	0.00265	0.00281	0.00277	0.00271	0.00269	0.00276	0.00267	0.00273
	1612.21	0.00328	0.0031	0.00322	0.00303	0.00304	0.00321	0.00334	0.00318	0.00309	0.00313	0.00298	0.00301	0.003	0.00316	0.00299	0.00303	0.00301	0.00316	0.00306	0.00326	0.00292	0.00313	0.00295	0.00293	0.00316	0.00294	0.0031	0.00295	0.00317	0.00291	0.00312	0.00299	0.00298	0.00287	0.00299	0.00296	0.00299	0.00293	0.00285	0.0032	0.00294	0.00311	0.00307	0.003	0.00298	0.00306	0.00297	0.00302
	1614.14	0.00365	0.00346	0.00358	0.00337	0.0034	0.00358	0.00371	0.00354	0.00344	0.0035	0.00335	0.00336	0.00337	0.00354	0.00334	0.00339	0.00337	0.00354	0.00343	0.00364	0.00327	0.00349	0.00328	0.00326	0.00352	0.00327	0.00345	0.00329	0.00353	0.00324	0.00347	0.00333	0.00331	0.0032	0.00333	0.00329	0.00333	0.00326	0.00318	0.00357	0.00329	0.00346	0.00343	0.00334	0.00332	0.0034	0.00331	0.00337
	1616.07	0.00405	0.00384	0.00396	0.00373	0.00377	0.00397	0.00412	0.00392	0.00381	0.00389	0.00373	0.00373	0.00376	0.00393	0.00371	0.00378	0.00374	0.00395	0.00381	0.00404	0.00363	0.00387	0.00363	0.00361	0.00389	0.00362	0.00382	0.00364	0.00391	0.00359	0.00384	0.00368	0.00366	0.00356	0.0037	0.00364	0.00369	0.00361	0.00353	0.00397	0.00365	0.00384	0.00382	0.00371	0.00368	0.00377	0.00367	0.00373
	1617.99	0.00446	0.00425	0.00436	0.00411	0.00416	0.00437	0.00454	0.00432	0.00421	0.0043	0.00413	0.00412	0.00416	0.00435	0.0041	0.00419	0.00412	0.00437	0.00422	0.00446	0.00401	0.00427	0.004	0.00397	0.00428	0.00398	0.00421	0.00401	0.00431	0.00395	0.00423	0.00405	0.00403	0.00392	0.00407	0.004	0.00406	0.00397	0.0039	0.00437	0.00404	0.00423	0.00422	0.00409	0.00406	0.00415	0.00405	0.00412
	1619.92	0.00492	0.00471	0.00481	0.00454	0.00461	0.00484	0.00502	0.00478	0.00466	0.00476	0.00459	0.00456	0.00462	0.00482	0.00453	0.00464	0.00455	0.00485	0.00467	0.00493	0.00444	0.00472	0.00441	0.00439	0.00473	0.0044	0.00465	0.00443	0.00478	0.00437	0.00467	0.00447	0.00444	0.00434	0.0045	0.00442	0.00447	0.00438	0.00431	0.00483	0.00448	0.00467	0.00468	0.00452	0.00449	0.00458	0.00449	0.00455
	1621.85	0.00547	0.00524	0.00534	0.00505	0.00513	0.00538	0.00557	0.00532	0.00517	0.00529	0.00511	0.00507	0.00514	0.00537	0.00503	0.00517	0.00506	0.0054	0.00519	0.00549	0.00494	0.00525	0.0049	0.00487	0.00525	0.00488	0.00517	0.00492	0.00531	0.00486	0.00518	0.00495	0.00492	0.00482	0.005	0.0049	0.00495	0.00485	0.00479	0.00536	0.00498	0.00519	0.00521	0.00503	0.00499	0.00508	0.00499	0.00506
	1623.78	0.00611	0.00585	0.00595	0.00563	0.00573	0.006	0.00622	0.00594	0.00577	0.0059	0.0057	0.00566	0.00574	0.006	0.0056	0.00577	0.00564	0.00603	0.00579	0.00612	0.00552	0.00587	0.00545	0.00543	0.00586	0.00544	0.00577	0.00549	0.00594	0.00542	0.00577	0.00551	0.00547	0.00537	0.00557	0.00545	0.00551	0.0054	0.00534	0.00597	0.00556	0.00578	0.00581	0.00561	0.00557	0.00566	0.00556	0.00564
	1625.71	0.00684	0.00656	0.00665	0.00631	0.00642	0.00672	0.00696	0.00666	0.00646	0.00661	0.00639	0.00634	0.00642	0.00672	0.00627	0.00646	0.00632	0.00676	0.00648	0.00686	0.00619	0.00657	0.0061	0.00608	0.00656	0.00609	0.00646	0.00614	0.00666	0.00606	0.00645	0.00616	0.00611	0.00601	0.00624	0.00609	0.00615	0.00603	0.00597	0.00668	0.00623	0.00647	0.0065	0.00628	0.00623	0.00633	0.00623	0.00631
	1627.64	0.00765	0.00734	0.00743	0.00706	0.00719	0.00751	0.00778	0.00746	0.00722	0.00739	0.00715	0.00708	0.00718	0.00752	0.007	0.00723	0.00707	0.00757	0.00724	0.00768	0.00692	0.00735	0.0068	0.00679	0.00733	0.0068	0.00722	0.00686	0.00745	0.00677	0.0072	0.00687	0.00681	0.00671	0.00698	0.0068	0.00686	0.00673	0.00667	0.00747	0.00696	0.00722	0.00725	0.00702	0.00695	0.00707	0.00695	0.00704
	1629.57	0.0085	0.00816	0.00824	0.00784	0.00799	0.00834	0.00863	0.00829	0.00801	0.0082	0.00794	0.00785	0.00797	0.00835	0.00776	0.00803	0.00784	0.00841	0.00803	0.00852	0.00768	0.00815	0.00753	0.00752	0.00813	0.00754	0.008	0.00761	0.00827	0.0075	0.00798	0.00761	0.00753	0.00744	0.00774	0.00753	0.00759	0.00745	0.00739	0.00827	0.00772	0.008	0.00804	0.00778	0.00771	0.00783	0.00771	0.00781
	1631.49	0.00935	0.00899	0.00905	0.00863	0.0088	0.00918	0.0095	0.00912	0.00881	0.00902	0.00875	0.00864	0.00878	0.00919	0.00853	0.00884	0.00863	0.00927	0.00884	0.00938	0.00845	0.00897	0.00826	0.00826	0.00893	0.00828	0.00879	0.00836	0.0091	0.00824	0.00876	0.00836	0.00826	0.00818	0.00851	0.00827	0.00833	0.00819	0.00813	0.0091	0.0085	0.00879	0.00885	0.00855	0.00847	0.00859	0.00848	0.00858
	1633.42	0.01018	0.0098	0.00985	0.00939	0.00959	0.00999	0.01034	0.00993	0.00959	0.00983	0.00954	0.00941	0.00957	0.01002	0.00929	0.00964	0.00939	0.01011	0.00964	0.01022	0.00921	0.00976	0.00898	0.00899	0.00971	0.009	0.00956	0.0091	0.00992	0.00897	0.00952	0.00908	0.00897	0.0089	0.00926	0.00898	0.00905	0.00889	0.00884	0.0099	0.00926	0.00956	0.00964	0.00931	0.00922	0.00935	0.00923	0.00934
	1635.35	0.01094	0.01054	0.01058	0.01009	0.01031	0.01074	0.01111	0.01068	0.01031	0.01057	0.01027	0.01012	0.0103	0.01078	0.00998	0.01037	0.0101	0.01088	0.01036	0.01099	0.00991	0.01051	0.00965	0.00966	0.01044	0.00967	0.01028	0.00978	0.01067	0.00965	0.01021	0.00973	0.00962	0.00956	0.00994	0.00963	0.0097	0.00954	0.00949	0.01063	0.00996	0.01028	0.01037	0.01001	0.00991	0.01004	0.00993	0.01003
	1637.28	0.01163	0.01121	0.01125	0.01072	0.01097	0.01141	0.01182	0.01135	0.01096	0.01125	0.01093	0.01077	0.01097	0.01148	0.01062	0.01104	0.01075	0.01158	0.01102	0.0117	0.01056	0.0112	0.01028	0.01029	0.01113	0.0103	0.01095	0.01043	0.01138	0.01028	0.01084	0.01032	0.0102	0.01015	0.01054	0.01021	0.01027	0.01012	0.01009	0.01129	0.01061	0.01093	0.01105	0.01066	0.01055	0.01069	0.01057	0.01068
	1639.21	0.01225	0.01182	0.01186	0.0113	0.01157	0.01203	0.01246	0.01197	0.01156	0.01187	0.01155	0.01137	0.01159	0.01213	0.01122	0.01167	0.01135	0.01223	0.01161	0.01236	0.01116	0.01187	0.01088	0.0109	0.01178	0.01091	0.0116	0.01105	0.01207	0.01089	0.0114	0.01087	0.01073	0.01069	0.0111	0.01074	0.01079	0.01065	0.01063	0.0119	0.01122	0.01156	0.01169	0.01127	0.01116	0.0113	0.01118	0.01129
	1641.14	0.01282	0.01239	0.01242	0.01183	0.01212	0.0126	0.01305	0.01255	0.01212	0.01245	0.01213	0.01192	0.01217	0.01273	0.01177	0.01225	0.0119	0.01283	0.01215	0.01298	0.01172	0.0125	0.01145	0.01147	0.01241	0.01149	0.01223	0.01164	0.01272	0.01147	0.01192	0.01136	0.01121	0.01117	0.0116	0.01122	0.01126	0.01113	0.01113	0.01246	0.0118	0.01215	0.01229	0.01185	0.01173	0.01188	0.01176	0.01187
	1643.06	0.01341	0.01298	0.013	0.01239	0.01269	0.01319	0.01367	0.01314	0.01269	0.01306	0.01273	0.0125	0.01277	0.01335	0.01235	0.01285	0.01248	0.01345	0.0127	0.01362	0.0123	0.01317	0.01206	0.01209	0.01307	0.0121	0.01289	0.01227	0.01341	0.0121	0.01245	0.01186	0.01171	0.01167	0.01212	0.01172	0.01173	0.01163	0.01164	0.01303	0.01241	0.01278	0.01294	0.01246	0.01234	0.01248	0.01237	0.01248
	1644.99	0.01406	0.01362	0.01364	0.01299	0.01331	0.01383	0.01434	0.01378	0.01332	0.01371	0.01339	0.01312	0.01344	0.01404	0.01298	0.01352	0.01311	0.01412	0.01331	0.01433	0.01294	0.01391	0.01274	0.01277	0.01381	0.01279	0.01361	0.01297	0.01418	0.01279	0.01301	0.0124	0.01224	0.01222	0.01268	0.01225	0.01223	0.01217	0.01221	0.01367	0.01309	0.01347	0.01365	0.01315	0.01302	0.01315	0.01305	0.01315
	1646.92	0.01473	0.0143	0.0143	0.01362	0.01396	0.01451	0.01505	0.01446	0.01397	0.01441	0.01408	0.01379	0.01413	0.01476	0.01364	0.01421	0.01376	0.01484	0.01394	0.01506	0.01361	0.0147	0.01344	0.01349	0.01458	0.01351	0.01437	0.0137	0.01499	0.01352	0.01361	0.01297	0.0128	0.01278	0.01326	0.0128	0.01276	0.01272	0.01279	0.01432	0.0138	0.01419	0.01441	0.01386	0.01373	0.01386	0.01376	0.01386
	1648.85	0.0154	0.01498	0.01498	0.01426	0.01461	0.0152	0.01577	0.01514	0.01464	0.01512	0.01479	0.01446	0.01485	0.0155	0.01432	0.01492	0.01443	0.01557	0.01459	0.01581	0.0143	0.01549	0.01417	0.01422	0.01537	0.01424	0.01515	0.01445	0.01582	0.01427	0.01421	0.01354	0.01336	0.01336	0.01385	0.01336	0.0133	0.01329	0.01339	0.01499	0.01454	0.01494	0.01519	0.01459	0.01445	0.01458	0.01449	0.01458
	1650.78	0.01601	0.01559	0.01559	0.01482	0.0152	0.01582	0.01642	0.01575	0.01524	0.01576	0.01544	0.01507	0.0155	0.01616	0.01493	0.01557	0.01502	0.01624	0.01518	0.01649	0.01493	0.01621	0.01482	0.01488	0.01608	0.0149	0.01586	0.01513	0.01657	0.01495	0.01474	0.01405	0.01386	0.01386	0.01437	0.01385	0.01377	0.01378	0.01392	0.01558	0.0152	0.01561	0.01589	0.01525	0.0151	0.01524	0.01515	0.01523
	1652.71	0.0164	0.016	0.01599	0.01519	0.01558	0.01623	0.01684	0.01615	0.01564	0.01618	0.01587	0.01548	0.01593	0.01661	0.01534	0.016	0.01541	0.01668	0.01556	0.01693	0.01535	0.01671	0.01527	0.01533	0.01657	0.01536	0.01634	0.01559	0.01708	0.01541	0.01508	0.01437	0.01418	0.01419	0.01471	0.01416	0.01406	0.0141	0.01426	0.01596	0.01564	0.01606	0.01637	0.01569	0.01555	0.01568	0.0156	0.01567
	1654.64	0.01651	0.01612	0.01611	0.0153	0.0157	0.01635	0.01697	0.01627	0.01576	0.01632	0.01602	0.0156	0.01608	0.01676	0.01548	0.01615	0.01554	0.01683	0.01568	0.01707	0.01549	0.0169	0.01545	0.01551	0.01676	0.01554	0.01653	0.01577	0.01728	0.0156	0.01517	0.01445	0.01426	0.01428	0.01479	0.01425	0.01413	0.01418	0.01434	0.01607	0.01581	0.01623	0.01655	0.01585	0.01572	0.01585	0.01576	0.01584
	1656.56	0.01631	0.01592	0.01592	0.01511	0.0155	0.01615	0.01676	0.01607	0.01557	0.01612	0.01584	0.01541	0.0159	0.01656	0.0153	0.01596	0.01535	0.01663	0.01548	0.01687	0.01532	0.01673	0.01531	0.01536	0.0166	0.01539	0.01637	0.01562	0.01712	0.01545	0.01495	0.01426	0.01406	0.01409	0.01458	0.01405	0.01393	0.01399	0.01415	0.01585	0.01563	0.01606	0.01637	0.01568	0.01555	0.01568	0.0156	0.01567
	1658.49	0.01576	0.01538	0.01538	0.0146	0.01498	0.01561	0.01619	0.01554	0.01505	0.01558	0.0153	0.01489	0.01536	0.016	0.01479	0.01542	0.01484	0.01607	0.01495	0.0163	0.01479	0.0162	0.01481	0.01486	0.01606	0.01489	0.01585	0.01512	0.01657	0.01494	0.01443	0.01377	0.01358	0.0136	0.01407	0.01357	0.01345	0.0135	0.01366	0.0153	0.01511	0.01553	0.01583	0.01517	0.01504	0.01516	0.01508	0.01516
	1660.42	0.01493	0.01456	0.01457	0.01383	0.01418	0.01478	0.01533	0.01472	0.01426	0.01475	0.01447	0.0141	0.01453	0.01515	0.01401	0.0146	0.01406	0.01521	0.01416	0.01544	0.014	0.01534	0.01404	0.01408	0.01522	0.01411	0.01502	0.01433	0.01569	0.01415	0.01366	0.01304	0.01286	0.01287	0.01332	0.01286	0.01274	0.01279	0.01293	0.01448	0.01431	0.01471	0.01498	0.01436	0.01425	0.01436	0.01428	0.01436
	1662.35	0.01389	0.01353	0.01356	0.01287	0.01319	0.01375	0.01426	0.01369	0.01326	0.01371	0.01344	0.01311	0.01349	0.01408	0.01302	0.01356	0.01308	0.01413	0.01317	0.01435	0.013	0.01426	0.01305	0.01309	0.01414	0.01311	0.01396	0.01332	0.01458	0.01315	0.01271	0.01213	0.01197	0.01197	0.01239	0.01196	0.01187	0.0119	0.01203	0.01346	0.0133	0.01367	0.01391	0.01335	0.01324	0.01336	0.01327	0.01335
	1664.28	0.01274	0.0124	0.01244	0.01181	0.01209	0.01261	0.01308	0.01255	0.01215	0.01256	0.0123	0.01201	0.01234	0.01289	0.01194	0.01241	0.01199	0.01293	0.01207	0.01315	0.01191	0.01305	0.01195	0.01199	0.01295	0.012	0.01278	0.0122	0.01334	0.01204	0.01166	0.01114	0.011	0.01097	0.01137	0.01099	0.0109	0.01093	0.01104	0.01235	0.01218	0.01253	0.01273	0.01223	0.01213	0.01224	0.01215	0.01223
	1666.21	0.01156	0.01122	0.01129	0.01071	0.01096	0.01143	0.01185	0.01138	0.01101	0.01137	0.01111	0.01088	0.01116	0.01166	0.01081	0.01122	0.01087	0.01169	0.01093	0.01191	0.01078	0.01181	0.01082	0.01085	0.01172	0.01086	0.01157	0.01104	0.01206	0.01089	0.01058	0.01012	0.00999	0.00996	0.01032	0.00999	0.00991	0.00992	0.01001	0.01121	0.01101	0.01134	0.0115	0.01107	0.01098	0.01109	0.011	0.01107
	1668.13	0.01043	0.01011	0.01019	0.00966	0.00989	0.01031	0.01069	0.01027	0.00993	0.01024	0.00999	0.0098	0.01003	0.01049	0.00974	0.01008	0.0098	0.01052	0.00983	0.01074	0.0097	0.01062	0.00974	0.00978	0.01055	0.00978	0.01042	0.00994	0.01085	0.0098	0.00956	0.00915	0.00904	0.00899	0.00932	0.00903	0.00896	0.00896	0.00903	0.01012	0.0099	0.01021	0.01033	0.00996	0.00988	0.00999	0.0099	0.00997
	1670.06	0.00942	0.00911	0.0092	0.00873	0.00892	0.0093	0.00964	0.00927	0.00895	0.00923	0.00897	0.00883	0.00901	0.00945	0.00877	0.00907	0.00885	0.00946	0.00886	0.00968	0.00873	0.00956	0.00878	0.00881	0.00951	0.00881	0.00938	0.00895	0.00977	0.00882	0.00863	0.00827	0.00817	0.00811	0.00842	0.00817	0.00811	0.0081	0.00816	0.00914	0.0089	0.0092	0.00927	0.00897	0.0089	0.009	0.00891	0.00898
	1671.99	0.00851	0.00821	0.00831	0.00788	0.00805	0.00839	0.00869	0.00837	0.00807	0.00831	0.00807	0.00796	0.0081	0.0085	0.0079	0.00815	0.00798	0.00851	0.00797	0.00872	0.00786	0.0086	0.0079	0.00793	0.00856	0.00793	0.00845	0.00806	0.00879	0.00793	0.0078	0.00747	0.00739	0.00732	0.0076	0.00739	0.00733	0.00732	0.00735	0.00824	0.008	0.00828	0.00833	0.00807	0.008	0.0081	0.00802	0.00808
	1673.92	0.00768	0.0074	0.00749	0.0071	0.00725	0.00756	0.00784	0.00754	0.00727	0.00747	0.00724	0.00716	0.00728	0.00764	0.00711	0.00733	0.00719	0.00765	0.00717	0.00785	0.00706	0.00773	0.00711	0.00713	0.0077	0.00713	0.0076	0.00724	0.0079	0.00713	0.00703	0.00674	0.00666	0.0066	0.00685	0.00667	0.00662	0.0066	0.00662	0.00743	0.00719	0.00745	0.00747	0.00726	0.00719	0.00729	0.00721	0.00726
	1675.85	0.00691	0.00665	0.00675	0.00639	0.00653	0.00681	0.00705	0.00679	0.00654	0.00671	0.0065	0.00643	0.00653	0.00686	0.00639	0.00657	0.00647	0.00687	0.00645	0.00706	0.00635	0.00694	0.00638	0.0064	0.00692	0.0064	0.00682	0.00651	0.00709	0.0064	0.00632	0.00607	0.006	0.00593	0.00616	0.00601	0.00597	0.00594	0.00596	0.00669	0.00645	0.00669	0.0067	0.00651	0.00645	0.00655	0.00647	0.00652
	1677.78	0.00619	0.00594	0.00603	0.00572	0.00583	0.00608	0.0063	0.00607	0.00584	0.00599	0.00579	0.00574	0.00582	0.00612	0.00571	0.00586	0.00577	0.00612	0.00575	0.0063	0.00566	0.00619	0.00569	0.00571	0.00617	0.00571	0.00609	0.0058	0.00632	0.0057	0.00565	0.00542	0.00537	0.0053	0.00551	0.00537	0.00534	0.00531	0.00532	0.00598	0.00574	0.00596	0.00597	0.0058	0.00575	0.00584	0.00577	0.00582
	1679.71	0.0055	0.00527	0.00536	0.00508	0.00517	0.0054	0.00559	0.00538	0.00519	0.0053	0.00512	0.00508	0.00515	0.00542	0.00506	0.00518	0.00512	0.00542	0.0051	0.00558	0.00501	0.00548	0.00504	0.00506	0.00547	0.00505	0.0054	0.00514	0.0056	0.00505	0.00501	0.00481	0.00477	0.0047	0.00488	0.00477	0.00474	0.00472	0.00472	0.0053	0.00508	0.00528	0.00528	0.00514	0.0051	0.00518	0.00511	0.00515
	1681.63	0.00482	0.00461	0.0047	0.00445	0.00453	0.00473	0.0049	0.00471	0.00454	0.00463	0.00447	0.00444	0.0045	0.00473	0.00443	0.00453	0.00447	0.00474	0.00446	0.00488	0.00438	0.00479	0.00441	0.00442	0.00478	0.00441	0.00472	0.00449	0.00489	0.00441	0.00439	0.00422	0.00418	0.00411	0.00427	0.00419	0.00416	0.00413	0.00413	0.00465	0.00443	0.00462	0.00462	0.00449	0.00445	0.00453	0.00446	0.0045
	1683.56	0.00413	0.00395	0.00403	0.00381	0.00387	0.00405	0.0042	0.00403	0.00389	0.00395	0.00381	0.0038	0.00384	0.00404	0.00379	0.00386	0.00382	0.00404	0.00382	0.00417	0.00373	0.00409	0.00377	0.00377	0.00408	0.00376	0.00403	0.00383	0.00417	0.00376	0.00376	0.00361	0.00359	0.00352	0.00366	0.00359	0.00358	0.00355	0.00353	0.00398	0.00378	0.00395	0.00394	0.00383	0.0038	0.00388	0.00381	0.00384
	1685.49	0.00346	0.0033	0.00338	0.00319	0.00323	0.00339	0.00352	0.00337	0.00326	0.0033	0.00317	0.00317	0.00321	0.00336	0.00316	0.00322	0.00319	0.00337	0.0032	0.00347	0.00311	0.0034	0.00314	0.00314	0.0034	0.00313	0.00335	0.00318	0.00347	0.00313	0.00315	0.00303	0.00302	0.00294	0.00306	0.00301	0.00301	0.00297	0.00295	0.00334	0.00314	0.0033	0.00329	0.00319	0.00317	0.00324	0.00317	0.0032
	1687.42	0.0028	0.00267	0.00275	0.00258	0.00261	0.00274	0.00285	0.00272	0.00264	0.00266	0.00255	0.00256	0.00258	0.0027	0.00255	0.00259	0.00257	0.00271	0.00259	0.00279	0.0025	0.00273	0.00252	0.00252	0.00273	0.00251	0.00269	0.00255	0.00278	0.00251	0.00254	0.00246	0.00245	0.00238	0.00248	0.00244	0.00245	0.00241	0.00238	0.00271	0.00252	0.00265	0.00264	0.00255	0.00255	0.00261	0.00255	0.00257
	1689.35	0.00219	0.00208	0.00215	0.00201	0.00202	0.00214	0.00222	0.00211	0.00205	0.00205	0.00196	0.00198	0.002	0.00209	0.00198	0.002	0.00199	0.0021	0.00201	0.00216	0.00193	0.0021	0.00194	0.00194	0.0021	0.00193	0.00207	0.00196	0.00213	0.00193	0.00198	0.00192	0.00192	0.00185	0.00192	0.00191	0.00193	0.00188	0.00184	0.00211	0.00194	0.00205	0.00204	0.00196	0.00197	0.00202	0.00196	0.00198
	1691.28	0.00161	0.00152	0.00159	0.00148	0.00148	0.00158	0.00164	0.00155	0.00151	0.00149	0.00142	0.00144	0.00145	0.00151	0.00146	0.00145	0.00145	0.00152	0.00147	0.00158	0.0014	0.00152	0.00142	0.00142	0.00153	0.0014	0.00151	0.00142	0.00154	0.0014	0.00145	0.00141	0.00142	0.00135	0.0014	0.0014	0.00143	0.00139	0.00135	0.00156	0.0014	0.00149	0.00149	0.00142	0.00143	0.00148	0.00142	0.00144
	1693.21	0.00105	0.000973708	0.00104	0.00094975	0.000937663	0.00102	0.00106	0.000989916	0.000974808	0.000937584	0.000879582	0.000912175	0.000910823	0.000946703	0.000931423	0.000906996	0.000915894	0.000949805	0.000933913	0.000995021	0.000876323	0.000967139	0.000906139	0.000905764	0.000980662	0.000887625	0.000963256	0.000902722	0.000976906	0.000890061	0.000916618	0.000902389	0.000921588	0.000849171	0.000882372	0.000901552	0.000926376	0.000894601	0.000847222	0.000997836	0.000871016	0.000948516	0.000938604	0.000886866	0.000900155	0.000946962	0.000895596	0.000906812
	1695.13	0.000525406	0.000471861	0.000535699	0.000470409	0.000444963	0.000503558	0.000534535	0.000482193	0.000484402	0.000431406	0.000385717	0.000428727	0.000414995	0.00043081	0.000454084	0.000409133	0.000433786	0.00042718	0.000437743	0.000470239	0.00040021	0.000466104	0.000448435	0.000448457	0.000486024	0.000429148	0.00047535	0.000437438	0.000469166	0.000432558	0.000430063	0.000436945	0.000462526	0.000389891	0.000403698	0.000440371	0.000462623	0.000440762	0.000390993	0.000488087	0.000395792	0.000460211	0.000443073	0.00040829	0.000425752	0.000469357	0.00042044	0.000427629
	1697.06	8.23367e-05	4.41514e-05	0.000108685	6.24492e-05	2.5619e-05	6.75615e-05	8.33063e-05	5.06099e-05	6.74549e-05	1.36371e-06	-3.39849e-05	1.76951e-05	-6.30504e-06	-7.96406e-06	4.80683e-05	-1.36915e-05	2.4858e-05	-1.71745e-05	1.48133e-05	2.53401e-05	-3.02998e-06	4.45815e-05	6.27623e-05	6.42063e-05	6.98679e-05	4.35979e-05	6.48533e-05	4.57941e-05	4.28792e-05	4.84446e-05	1.44999e-05	4.00143e-05	7.04564e-05	-2.51533e-06	-5.46217e-06	4.66025e-05	6.54978e-05	5.25999e-05	3.53656e-06	5.37417e-05	-6.32016e-06	4.70832e-05	2.33567e-05	4.39842e-06	2.51876e-05	6.49885e-05	1.87214e-05	2.24201e-05
	1698.99	-0.000285312	-0.000311414	-0.000245855	-0.000276755	-0.000321906	-0.000294354	-0.00029196	-0.000307674	-0.000278758	-0.000356082	-0.000382366	-0.000323209	-0.000355519	-0.000372451	-0.000290001	-0.000364273	-0.000314867	-0.000385492	-0.000335823	-0.000346332	-0.000339773	-0.000304646	-0.000257382	-0.000254418	-0.00027534	-0.000275741	-0.000276446	-0.000279411	-0.000310417	-0.000270829	-0.000330692	-0.00029006	-0.000256076	-0.000326745	-0.00034459	-0.000280883	-0.000265019	-0.000269993	-0.000320098	-0.000309851	-0.000340229	-0.000297302	-0.000324779	-0.000331156	-0.000307106	-0.00027093	-0.00031525	-0.000314249
	1700.92	-0.000556192	-0.000572776	-0.000508266	-0.000526098	-0.000577548	-0.000560933	-0.000568275	-0.000571509	-0.000534461	-0.000619077	-0.00063808	-0.000574458	-0.000612409	-0.000640288	-0.000539434	-0.000622483	-0.000565907	-0.000656094	-0.000593294	-0.000618275	-0.000585313	-0.000564465	-0.000496061	-0.000491813	-0.000532209	-0.000513184	-0.000529871	-0.000520487	-0.000572439	-0.000508762	-0.000585058	-0.000534235	-0.000497827	-0.000565184	-0.000593613	-0.000523025	-0.000509756	-0.000508611	-0.000557084	-0.000575401	-0.000587089	-0.000553218	-0.000581625	-0.000579797	-0.000553385	-0.00051981	-0.000562677	-0.000564049
	1702.85	-0.000753539	-0.000763126	-0.000701011	-0.000707918	-0.000763455	-0.000755518	-0.000769242	-0.000764512	-0.000721953	-0.000809848	-0.000823262	-0.00075775	-0.000798874	-0.000835335	-0.000721703	-0.000810001	-0.00075014	-0.000852191	-0.000781295	-0.000815956	-0.000763515	-0.000755071	-0.000671655	-0.000666359	-0.000720394	-0.000686917	-0.000716382	-0.00069792	-0.000764279	-0.000683726	-0.000769389	-0.000711337	-0.000673213	-0.000737978	-0.000773184	-0.000698737	-0.000686982	-0.000682162	-0.000728872	-0.000768453	-0.000767629	-0.000741792	-0.000769935	-0.000762029	-0.000734412	-0.000703147	-0.000744121	-0.000747729
	1704.78	-0.000901106	-0.000905152	-0.000846831	-0.000844222	-0.00090189	-0.000901327	-0.000920431	-0.000909354	-0.000862925	-0.000951825	-0.000961469	-0.000894734	-0.000937664	-0.000979967	-0.000858329	-0.000949845	-0.000888157	-0.000998243	-0.000922815	-0.00096462	-0.000898163	-0.000898943	-0.000804871	-0.000797905	-0.00086212	-0.000817756	-0.000857624	-0.00083251	-0.000908954	-0.000816368	-0.000906126	-0.000843811	-0.000804896	-0.000866274	-0.000906052	-0.000830391	-0.000819199	-0.000811556	-0.00085886	-0.000914754	-0.000902206	-0.000883271	-0.000910684	-0.000897955	-0.000870253	-0.000840972	-0.000879651	-0.000885702
	1706.7	-0.000994044	-0.000994057	-0.000939901	-0.00093026	-0.000989085	-0.000993762	-0.00102	-0.001	-0.000952533	-0.00104	-0.00105	-0.000981131	-0.00102	-0.00107	-0.000944301	-0.00104	-0.000975293	-0.00109	-0.00101	-0.00106	-0.000980519	-0.000992014	-0.000892129	-0.000883403	-0.000953934	-0.000902855	-0.000948772	-0.000919685	-0.001	-0.000902152	-0.000991668	-0.00092763	-0.000888998	-0.000946981	-0.00098888	-0.000914601	-0.000903364	-0.000893522	-0.00093936	-0.001	-0.000986576	-0.00097288	-0.000999229	-0.000983513	-0.000956797	-0.000929073	-0.000965293	-0.000973535
	1708.63	-0.00106	-0.00105	-0.001	-0.000987854	-0.00105	-0.00106	-0.00108	-0.00106	-0.00101	-0.0011	-0.0011	-0.00104	-0.00108	-0.00113	-0.001	-0.00109	-0.00103	-0.00115	-0.00107	-0.00112	-0.00103	-0.00105	-0.000951033	-0.000941539	-0.00102	-0.000959993	-0.00101	-0.000978837	-0.00106	-0.000959963	-0.00105	-0.000981876	-0.000944206	-0.000999112	-0.00104	-0.000970148	-0.000959056	-0.000947231	-0.000992554	-0.00106	-0.00104	-0.00103	-0.00106	-0.00104	-0.00101	-0.000988479	-0.00102	-0.00103
	1710.56	-0.00109	-0.00109	-0.00104	-0.00102	-0.00108	-0.00109	-0.00112	-0.0011	-0.00105	-0.00113	-0.00114	-0.00107	-0.00111	-0.00116	-0.00104	-0.00113	-0.00107	-0.00118	-0.00111	-0.00115	-0.00107	-0.00109	-0.00098869	-0.000978638	-0.00105	-0.00099576	-0.00105	-0.00102	-0.0011	-0.000997139	-0.00108	-0.00101	-0.0009779	-0.00103	-0.00107	-0.001	-0.000993449	-0.000979608	-0.00102	-0.0011	-0.00107	-0.00107	-0.00109	-0.00107	-0.00105	-0.00103	-0.00106	-0.00107
	1712.49	-0.00111	-0.0011	-0.00106	-0.00104	-0.00109	-0.00111	-0.00114	-0.00112	-0.00107	-0.00114	-0.00115	-0.00109	-0.00113	-0.00118	-0.00105	-0.00114	-0.00108	-0.0012	-0.00112	-0.00116	-0.00108	-0.00111	-0.00101	-0.000996352	-0.00107	-0.00101	-0.00107	-0.00103	-0.00112	-0.00101	-0.00109	-0.00103	-0.000991249	-0.00104	-0.00108	-0.00102	-0.00101	-0.000992524	-0.00103	-0.00111	-0.00109	-0.00108	-0.00111	-0.00109	-0.00106	-0.00104	-0.00107	-0.00108
	1714.42	-0.00111	-0.0011	-0.00106	-0.00104	-0.00109	-0.00111	-0.00114	-0.00112	-0.00107	-0.00114	-0.00114	-0.00109	-0.00113	-0.00117	-0.00105	-0.00114	-0.00108	-0.00119	-0.00112	-0.00116	-0.00107	-0.00112	-0.00101	-0.001	-0.00108	-0.00102	-0.00107	-0.00104	-0.00112	-0.00102	-0.00109	-0.00102	-0.000991108	-0.00104	-0.00108	-0.00102	-0.00101	-0.000992477	-0.00103	-0.00111	-0.00109	-0.00109	-0.00111	-0.00108	-0.00106	-0.00104	-0.00107	-0.00108
	1716.35	-0.0011	-0.00109	-0.00105	-0.00103	-0.00108	-0.0011	-0.00113	-0.00111	-0.00106	-0.00113	-0.00113	-0.00107	-0.00111	-0.00116	-0.00104	-0.00113	-0.00107	-0.00118	-0.00111	-0.00115	-0.00106	-0.00111	-0.00101	-0.000994466	-0.00107	-0.00101	-0.00107	-0.00103	-0.00111	-0.00101	-0.00107	-0.00101	-0.00097969	-0.00102	-0.00106	-0.001	-0.000996339	-0.000980781	-0.00102	-0.0011	-0.00107	-0.00108	-0.00109	-0.00107	-0.00105	-0.00103	-0.00106	-0.00107
	1718.28	-0.00108	-0.00107	-0.00103	-0.00101	-0.00105	-0.00108	-0.00111	-0.00109	-0.00104	-0.0011	-0.00111	-0.00105	-0.00109	-0.00114	-0.00102	-0.0011	-0.00105	-0.00115	-0.00109	-0.00112	-0.00104	-0.00109	-0.000993885	-0.000979873	-0.00105	-0.000992047	-0.00105	-0.00102	-0.0011	-0.000999372	-0.00105	-0.000986535	-0.000959369	-0.000999319	-0.00103	-0.00098183	-0.000976536	-0.000959921	-0.000994473	-0.00108	-0.00105	-0.00106	-0.00107	-0.00105	-0.00103	-0.00101	-0.00104	-0.00105
	1720.2	-0.00104	-0.00104	-0.00101	-0.000980423	-0.00102	-0.00105	-0.00108	-0.00106	-0.00102	-0.00107	-0.00108	-0.00102	-0.00106	-0.0011	-0.000992969	-0.00107	-0.00102	-0.00112	-0.00106	-0.00109	-0.001	-0.00107	-0.000972684	-0.000958356	-0.00103	-0.000969045	-0.00103	-0.000997597	-0.00107	-0.000978195	-0.00101	-0.000955268	-0.00093094	-0.00096641	-0.00099619	-0.000951725	-0.000948659	-0.000930895	-0.000963669	-0.00104	-0.00102	-0.00103	-0.00104	-0.00102	-0.001	-0.000988217	-0.00101	-0.00102
	1722.13	-0.00101	-0.00101	-0.000976678	-0.000946233	-0.000985682	-0.00102	-0.00104	-0.00103	-0.00098527	-0.00103	-0.00104	-0.000987317	-0.00102	-0.00106	-0.00095922	-0.00104	-0.000985268	-0.00108	-0.00103	-0.00105	-0.000966428	-0.00104	-0.000946161	-0.0009311	-0.000996981	-0.000940408	-0.001	-0.000970275	-0.00104	-0.000951617	-0.000972153	-0.000916839	-0.000895836	-0.000925042	-0.000951642	-0.000913666	-0.000913893	-0.000895225	-0.000925882	-0.001	-0.000981486	-0.000994949	-0.001	-0.000982497	-0.000967982	-0.000955099	-0.000976387	-0.000987282
	1724.06	-0.000966218	-0.000965688	-0.000939631	-0.000907598	-0.000943175	-0.000976652	-0.001	-0.000985984	-0.000948882	-0.000982046	-0.000994063	-0.000947482	-0.000978235	-0.00102	-0.000920205	-0.000994887	-0.000945673	-0.00104	-0.000986792	-0.001	-0.000923867	-0.00101	-0.000915355	-0.000899247	-0.000962083	-0.000907095	-0.000968004	-0.000938514	-0.001	-0.000920062	-0.000924914	-0.000872122	-0.000854485	-0.000875691	-0.000899535	-0.000868391	-0.000872754	-0.000853684	-0.000882678	-0.000958394	-0.000939275	-0.000954507	-0.000959845	-0.000940318	-0.000928552	-0.000917261	-0.000936419	-0.000947892
	1725.99	-0.000917894	-0.000919007	-0.000895681	-0.000863393	-0.000893807	-0.000930191	-0.000952618	-0.000941086	-0.000906693	-0.000928532	-0.000943531	-0.000901151	-0.000928254	-0.000968726	-0.000874613	-0.000946075	-0.000899406	-0.000986236	-0.000940901	-0.000946384	-0.000874534	-0.000965374	-0.000878777	-0.000861632	-0.000920539	-0.000867745	-0.000928143	-0.000901117	-0.000957554	-0.000882463	-0.000869627	-0.000819706	-0.000805343	-0.000818554	-0.00083901	-0.00081596	-0.000824603	-0.000804615	-0.0008316	-0.000904897	-0.000890095	-0.000907328	-0.000911309	-0.000891272	-0.000882458	-0.000873153	-0.000889864	-0.000901602
	1727.92	-0.000865229	-0.000867598	-0.000847748	-0.000815033	-0.000840076	-0.000879363	-0.00089998	-0.000892529	-0.000860644	-0.000869479	-0.000888392	-0.000850786	-0.000873631	-0.000912395	-0.000824615	-0.000892567	-0.000848279	-0.00092959	-0.000890711	-0.000887126	-0.000820206	-0.000921022	-0.000839217	-0.000820621	-0.000875082	-0.000824754	-0.000884282	-0.000860283	-0.000911409	-0.000841574	-0.000809127	-0.000762934	-0.000751443	-0.000759228	-0.000774868	-0.000760905	-0.00077254	-0.000750774	-0.000775568	-0.000845264	-0.0008363	-0.000855491	-0.000857779	-0.000837574	-0.000831885	-0.000824847	-0.000838902	-0.000850411
	1729.85	-0.000809537	-0.00081296	-0.000796827	-0.000764162	-0.000783644	-0.000825746	-0.000843454	-0.000841486	-0.0008118	-0.000806805	-0.000829409	-0.000797662	-0.000815926	-0.000852811	-0.000771455	-0.000835794	-0.000794196	-0.000869739	-0.000837438	-0.000824833	-0.00076312	-0.000873424	-0.000796723	-0.000776621	-0.000826917	-0.000778681	-0.000837239	-0.000816515	-0.000862224	-0.000797804	-0.000745161	-0.000702724	-0.000693656	-0.000699495	-0.000708993	-0.000703951	-0.000717144	-0.00069333	-0.000716411	-0.000782034	-0.000779541	-0.000800565	-0.000801316	-0.0007808	-0.000778542	-0.000773787	-0.000784947	-0.000796126
	1731.77	-0.00075235	-0.000757307	-0.000744456	-0.00071211	-0.000725243	-0.000771075	-0.000785577	-0.00078909	-0.000761567	-0.000742691	-0.000769254	-0.000743152	-0.000757014	-0.00079202	-0.000717191	-0.000778047	-0.00073925	-0.000808443	-0.000783414	-0.0007621	-0.000704601	-0.000824077	-0.000752826	-0.000731323	-0.000777319	-0.000731302	-0.00078944	-0.000771804	-0.0008114	-0.000753328	-0.000680354	-0.000641416	-0.000634756	-0.000639137	-0.00064198	-0.000645972	-0.000660852	-0.000634938	-0.000655331	-0.000717621	-0.000721781	-0.000744942	-0.000744013	-0.000723007	-0.000723558	-0.000721325	-0.000729662	-0.000739974
	1733.7	-0.000699505	-0.000706137	-0.000696452	-0.000663045	-0.000669947	-0.000720799	-0.000732779	-0.000740041	-0.000714483	-0.000683912	-0.000714516	-0.000693401	-0.000702866	-0.000735745	-0.000667237	-0.000725919	-0.000689157	-0.000751708	-0.000734057	-0.000705446	-0.000650324	-0.000779283	-0.000712805	-0.000689823	-0.000731387	-0.000687587	-0.000745907	-0.000730507	-0.000764488	-0.000712904	-0.000621227	-0.000585524	-0.000581618	-0.000581452	-0.000578385	-0.000591396	-0.000609114	-0.000582034	-0.000599415	-0.000659656	-0.000668539	-0.000694104	-0.000690834	-0.000669323	-0.000672519	-0.000672677	-0.000678061	-0.000687605
	1735.63	-0.000656583	-0.000665223	-0.0006579	-0.000621652	-0.000622672	-0.000680345	-0.000690398	-0.000698472	-0.000674698	-0.000637165	-0.00067053	-0.000654255	-0.000658617	-0.000690272	-0.000626293	-0.000684968	-0.000649887	-0.000705269	-0.000694464	-0.00066187	-0.000605761	-0.00074319	-0.000680009	-0.000656188	-0.000693408	-0.000651445	-0.000710946	-0.000696244	-0.000725566	-0.000680005	-0.000574224	-0.00054039	-0.000539797	-0.000529713	-0.000522405	-0.000543562	-0.000566153	-0.00054018	-0.000554935	-0.000615789	-0.000625157	-0.000653915	-0.000647539	-0.000624667	-0.000630928	-0.00063341	-0.000635003	-0.000644994
	1737.56	-0.000627185	-0.000637934	-0.00063261	-0.000590642	-0.000586509	-0.000653505	-0.000662279	-0.00066713	-0.00064516	-0.000606779	-0.000641857	-0.000629168	-0.000627937	-0.000658792	-0.000597593	-0.000659094	-0.000624867	-0.000672956	-0.000668293	-0.000635912	-0.000573527	-0.000719467	-0.000658071	-0.000634132	-0.000666719	-0.000626388	-0.000688436	-0.000672758	-0.000697988	-0.000658555	-0.0005449	-0.000511528	-0.000514295	-0.000489525	-0.00047977	-0.000507983	-0.000536808	-0.00051452	-0.000526016	-0.000590526	-0.000595356	-0.000628459	-0.000617503	-0.000592822	-0.000602055	-0.000606717	-0.000604139	-0.000615384
	1739.49	-0.000613812	-0.000625989	-0.00062319	-0.000572245	-0.000564635	-0.000642739	-0.000650675	-0.000648665	-0.000628513	-0.000595537	-0.000630993	-0.000620559	-0.000613672	-0.000643337	-0.000583296	-0.000650649	-0.000615966	-0.000657296	-0.000657172	-0.000630045	-0.000556319	-0.000710919	-0.000649922	-0.000625845	-0.000654162	-0.000614685	-0.000680536	-0.000662128	-0.000684664	-0.000650903	-0.000536593	-0.000502684	-0.000508309	-0.000468003	-0.000457138	-0.000490706	-0.000524404	-0.000508359	-0.000516374	-0.000586751	-0.000581607	-0.000619744	-0.000602807	-0.00057623	-0.000588751	-0.0005945	-0.000587919	-0.000601016
	1741.42	-0.000612393	-0.000625759	-0.000624924	-0.000564489	-0.0005543	-0.000643874	-0.000650867	-0.000640449	-0.000621844	-0.000598556	-0.000632717	-0.000623881	-0.000611629	-0.000640466	-0.000579817	-0.000654379	-0.000619218	-0.000654028	-0.00065688	-0.000639041	-0.000550948	-0.000711994	-0.000650781	-0.000626595	-0.000651778	-0.000612362	-0.000682859	-0.000660591	-0.000681396	-0.000652568	-0.0005442	-0.000508631	-0.000516353	-0.000464389	-0.000452819	-0.000489576	-0.000524868	-0.000516594	-0.00052099	-0.000598697	-0.000580113	-0.000623453	-0.000600553	-0.000571447	-0.000587337	-0.000593305	-0.000582869	-0.00059817
	1743.35	-0.000616654	-0.000630875	-0.000631584	-0.000562494	-0.000550305	-0.000650174	-0.000656555	-0.000637704	-0.000620106	-0.0006076	-0.000640265	-0.00063202	-0.000615233	-0.00064316	-0.000581922	-0.000663139	-0.000627558	-0.000656604	-0.000661456	-0.000653741	-0.000551467	-0.000716728	-0.000655264	-0.000631078	-0.000653684	-0.000614468	-0.000689222	-0.00066318	-0.000682548	-0.00065806	-0.00055938	-0.000522632	-0.000530985	-0.000473826	-0.000461449	-0.000500003	-0.000532873	-0.000531606	-0.000531862	-0.000616273	-0.000584553	-0.000632285	-0.000604152	-0.000573082	-0.000591207	-0.00059706	-0.00058375	-0.000600421
	1745.27	-0.000623796	-0.000638088	-0.000640139	-0.000564375	-0.000551645	-0.000658106	-0.000664395	-0.000638634	-0.000621693	-0.000618586	-0.0006495	-0.000641592	-0.000621589	-0.000648486	-0.000586756	-0.000672998	-0.000637007	-0.000662092	-0.000667277	-0.000668616	-0.000556208	-0.000722093	-0.000660478	-0.00063623	-0.000657229	-0.000618126	-0.000695763	-0.000666543	-0.000685579	-0.000663567	-0.000576696	-0.000539817	-0.000547443	-0.000492142	-0.000479202	-0.000517667	-0.000544347	-0.000548159	-0.000545631	-0.000633718	-0.00059187	-0.00064188	-0.000610291	-0.000578514	-0.00059799	-0.000603003	-0.000588202	-0.000605551
	1747.2	-0.00063183	-0.000645757	-0.000647753	-0.000569766	-0.000558089	-0.00066541	-0.000672109	-0.000642299	-0.000625425	-0.000629515	-0.000657923	-0.000650044	-0.000628997	-0.000655501	-0.000592639	-0.000680975	-0.000645402	-0.000668906	-0.000672371	-0.00068099	-0.000564424	-0.000724564	-0.000663237	-0.000639212	-0.00066033	-0.000621161	-0.000699803	-0.000668589	-0.000688301	-0.000666295	-0.000592914	-0.000556143	-0.000562044	-0.000513717	-0.000501381	-0.000536817	-0.000556051	-0.000562462	-0.000559851	-0.000648307	-0.000600444	-0.000650055	-0.000618053	-0.000586548	-0.000606206	-0.000609834	-0.000595002	-0.000612452
	1749.13	-0.00064189	-0.000654728	-0.000655596	-0.000579939	-0.000571239	-0.000673368	-0.000681117	-0.00065016	-0.000632315	-0.000642103	-0.000667632	-0.000658249	-0.000638985	-0.000665211	-0.000601532	-0.000688503	-0.000653737	-0.000678777	-0.000678259	-0.00069207	-0.000577254	-0.000725588	-0.00066477	-0.000641463	-0.000664021	-0.000625098	-0.00070235	-0.000670941	-0.000691962	-0.000667868	-0.000609385	-0.000573266	-0.000576085	-0.000536937	-0.000527552	-0.000556846	-0.000569785	-0.000575738	-0.000575378	-0.00066155	-0.000611529	-0.000658201	-0.000628616	-0.000598958	-0.000616585	-0.000618376	-0.000606035	-0.000622166
	1751.06	-0.000654192	-0.000665189	-0.000664492	-0.000594376	-0.000590663	-0.000682712	-0.000691629	-0.000662038	-0.000642637	-0.000657195	-0.000679172	-0.00066718	-0.000651999	-0.000677998	-0.000613579	-0.000696748	-0.000662712	-0.000691822	-0.000685227	-0.000703079	-0.000594618	-0.000726735	-0.000666499	-0.000643845	-0.000669023	-0.000630427	-0.000704148	-0.000673835	-0.000696949	-0.000668884	-0.000626631	-0.000591327	-0.000590459	-0.000560816	-0.000556573	-0.000577246	-0.000585422	-0.000589009	-0.000592609	-0.00067455	-0.000625341	-0.000667096	-0.000642058	-0.000615456	-0.000629501	-0.000628667	-0.000621047	-0.000635181
	1752.99	-0.000667117	-0.000676031	-0.000673233	-0.000610957	-0.000613227	-0.000692229	-0.000702282	-0.00067588	-0.00065442	-0.000673433	-0.000691	-0.000676	-0.000666207	-0.000692561	-0.000626985	-0.000704847	-0.000671823	-0.000706061	-0.000692388	-0.000713841	-0.000614361	-0.00072705	-0.000667616	-0.000645397	-0.00067412	-0.000635933	-0.000704899	-0.00067625	-0.000701898	-0.000668592	-0.000643539	-0.00060866	-0.000604218	-0.000584246	-0.000586253	-0.000596845	-0.000601037	-0.000601679	-0.0006102	-0.000686994	-0.000640292	-0.000676256	-0.000657061	-0.000633799	-0.000643649	-0.000639666	-0.000637557	-0.000649819
	1754.92	-0.000678781	-0.000685372	-0.000680816	-0.000626613	-0.000635062	-0.000700331	-0.000711683	-0.00068907	-0.000665143	-0.000688242	-0.000701566	-0.000683428	-0.000679257	-0.000705806	-0.000639582	-0.000711787	-0.000679558	-0.000719252	-0.000698625	-0.000722576	-0.000633146	-0.000726654	-0.000667881	-0.00064611	-0.00067823	-0.000640787	-0.000704492	-0.000677876	-0.000706113	-0.000667424	-0.000658482	-0.000624468	-0.000616437	-0.000606227	-0.000614572	-0.000615118	-0.000615521	-0.000612807	-0.000626267	-0.000697434	-0.000654001	-0.000684177	-0.00067072	-0.000651267	-0.00065667	-0.000649476	-0.000653219	-0.00066329
	1756.84	-0.00068724	-0.000691703	-0.000685702	-0.000638491	-0.000652794	-0.000705557	-0.000717998	-0.000698905	-0.00067289	-0.000699031	-0.000708738	-0.00068809	-0.000688773	-0.000715367	-0.000648555	-0.000716011	-0.000684379	-0.000728958	-0.000702184	-0.000727792	-0.000647814	-0.000724928	-0.000666679	-0.000645303	-0.000680426	-0.000643402	-0.000702328	-0.000677551	-0.000708297	-0.000664716	-0.0006695	-0.000636374	-0.000625348	-0.000624049	-0.000637793	-0.000629393	-0.00062634	-0.000620786	-0.000638806	-0.00070426	-0.000664213	-0.000688889	-0.000680628	-0.00066498	-0.000666389	-0.000656223	-0.000665401	-0.000673508
	1758.77	-0.00069143	-0.000694301	-0.000686546	-0.000645815	-0.000664604	-0.000707024	-0.000720467	-0.00070424	-0.000676612	-0.000704823	-0.000711697	-0.000689105	-0.000693741	-0.000720635	-0.000653099	-0.000716367	-0.000685727	-0.000734097	-0.000702413	-0.000729159	-0.000657111	-0.000720314	-0.000663023	-0.000641929	-0.000679591	-0.000642779	-0.000698182	-0.000674719	-0.000707377	-0.000659889	-0.000675811	-0.000643153	-0.00062982	-0.000635899	-0.000653829	-0.000638084	-0.000632309	-0.000624735	-0.000646578	-0.00070695	-0.00066996	-0.000689889	-0.00068622	-0.000673602	-0.000671704	-0.000659271	-0.000672686	-0.000679317
	1760.7	-0.000691679	-0.000693156	-0.0006844	-0.000648689	-0.00067055	-0.000705183	-0.000719642	-0.000705333	-0.000676516	-0.000706302	-0.000711451	-0.000687082	-0.000694791	-0.000721462	-0.000654051	-0.000713777	-0.000683806	-0.000735094	-0.000699862	-0.000726938	-0.000661276	-0.00071393	-0.00065773	-0.000636839	-0.000676118	-0.000639885	-0.000692486	-0.000670359	-0.000703961	-0.000654065	-0.000677911	-0.000646068	-0.000630714	-0.000642296	-0.000663528	-0.000642383	-0.00063455	-0.000625211	-0.000649864	-0.000706082	-0.000671427	-0.000687752	-0.000687364	-0.000677248	-0.00067275	-0.000658746	-0.000675624	-0.000680719
	1762.63	-0.000688595	-0.000689166	-0.000680122	-0.000647516	-0.000671558	-0.000700682	-0.000715666	-0.000702772	-0.000673379	-0.000704092	-0.000707966	-0.000682613	-0.000692324	-0.000718487	-0.000651657	-0.000708788	-0.000679325	-0.000732376	-0.000694749	-0.000721802	-0.000660939	-0.000706476	-0.000651042	-0.000630357	-0.000670596	-0.000635001	-0.000685137	-0.000664337	-0.000698084	-0.000646889	-0.000676159	-0.000644907	-0.000628229	-0.000643666	-0.000667156	-0.000642278	-0.000632852	-0.000622384	-0.000649056	-0.000702174	-0.000669209	-0.000683044	-0.000684782	-0.000676483	-0.000670456	-0.00065525	-0.000674647	-0.000678741
	1764.56	-0.000682998	-0.000683235	-0.000673986	-0.000643572	-0.000668897	-0.000694111	-0.000709362	-0.000697716	-0.000668062	-0.00069884	-0.000701736	-0.000676128	-0.000687206	-0.000712882	-0.000646858	-0.000701821	-0.000673185	-0.00072688	-0.000687786	-0.000715007	-0.000657591	-0.000697789	-0.000643017	-0.000622517	-0.000663151	-0.000628402	-0.000676799	-0.000656871	-0.000690228	-0.000638421	-0.000671573	-0.000640563	-0.000623208	-0.000641319	-0.000666033	-0.000638872	-0.0006283	-0.000617208	-0.000645247	-0.000696089	-0.000664347	-0.000676756	-0.00067975	-0.000672555	-0.000665796	-0.000649697	-0.000670561	-0.00067425
	1766.49	-0.000676107	-0.000676144	-0.000667215	-0.000637983	-0.000664331	-0.000686662	-0.000702119	-0.000691338	-0.000661633	-0.000692133	-0.000694519	-0.000668832	-0.000680748	-0.000705827	-0.000640682	-0.000694303	-0.000666175	-0.00071995	-0.000680087	-0.000707348	-0.000652491	-0.000689344	-0.000635069	-0.000614666	-0.000655215	-0.000621302	-0.000668467	-0.000649285	-0.000682192	-0.000630256	-0.000665465	-0.000635267	-0.00061744	-0.000637194	-0.000662515	-0.000634338	-0.000622897	-0.000611234	-0.000640057	-0.000688875	-0.00065802	-0.000669591	-0.000673107	-0.000666937	-0.00065977	-0.000642972	-0.000664973	-0.000668173
	1768.42	-0.000668529	-0.000668715	-0.000659781	-0.000631343	-0.000658644	-0.00067886	-0.000693909	-0.000684067	-0.00065446	-0.000684797	-0.000686426	-0.000661022	-0.000673024	-0.000698267	-0.000633388	-0.000686015	-0.000658669	-0.00071217	-0.00067178	-0.00069911	-0.000646189	-0.000680778	-0.000626954	-0.0006066	-0.000647239	-0.0006135	-0.000659829	-0.000641229	-0.00067392	-0.000621976	-0.000658198	-0.00062882	-0.000610762	-0.00063153	-0.000657216	-0.000628329	-0.000616363	-0.000604422	-0.000633798	-0.000681146	-0.000650836	-0.000661654	-0.000665693	-0.000660341	-0.000652875	-0.000635725	-0.000658392	-0.000661159
	1770.34	-0.000660629	-0.000661048	-0.000651689	-0.000624384	-0.000651811	-0.000670877	-0.00068529	-0.00067642	-0.0006468	-0.000676901	-0.000677943	-0.000652788	-0.000664695	-0.000690403	-0.000625923	-0.00067715	-0.000650834	-0.000703994	-0.000663475	-0.000690577	-0.000639131	-0.000671558	-0.000618666	-0.000598228	-0.000638947	-0.000605316	-0.000651428	-0.000632934	-0.000665424	-0.000613711	-0.000650507	-0.000621684	-0.000603591	-0.000624857	-0.000650964	-0.000621484	-0.000609468	-0.000597192	-0.000626681	-0.000673058	-0.000643289	-0.000653532	-0.00065802	-0.000653189	-0.000645314	-0.000628235	-0.000651107	-0.000653437
	1772.27	-0.000652568	-0.000652856	-0.000643623	-0.000617184	-0.000644179	-0.000662711	-0.000676903	-0.000668402	-0.000638863	-0.000668854	-0.000669731	-0.000644642	-0.000656411	-0.000682067	-0.000618406	-0.000668633	-0.000642696	-0.000695463	-0.000655436	-0.00068193	-0.000631763	-0.000662541	-0.000610772	-0.0005903	-0.000630584	-0.000597436	-0.000643324	-0.000624983	-0.000657129	-0.000605831	-0.000642795	-0.000614546	-0.000596467	-0.000617878	-0.000644259	-0.000614664	-0.000602618	-0.000589826	-0.000619425	-0.000664831	-0.000635501	-0.000645316	-0.000649925	-0.000645689	-0.000637482	-0.000620397	-0.000643463	-0.000645451
	1774.2	-0.000644384	-0.00064463	-0.00063563	-0.000609797	-0.000636265	-0.000654314	-0.000668678	-0.000660136	-0.000630927	-0.00066084	-0.000661518	-0.000636692	-0.000648189	-0.00067358	-0.000610782	-0.000660234	-0.000634562	-0.000686789	-0.000647269	-0.000673307	-0.000624367	-0.000653817	-0.000602822	-0.000582567	-0.000622155	-0.00058965	-0.000634916	-0.000617076	-0.000648638	-0.000597804	-0.000635003	-0.000607068	-0.000589016	-0.00061074	-0.00063699	-0.000607523	-0.000595174	-0.00058211	-0.000612066	-0.000656737	-0.000627641	-0.000637035	-0.000641631	-0.000638023	-0.000629756	-0.000612541	-0.000635694	-0.000637678
	1776.13	-0.000636388	-0.000636737	-0.000627963	-0.000602612	-0.000628664	-0.000646253	-0.000660895	-0.000652245	-0.000623575	-0.000652885	-0.000653626	-0.000629039	-0.000640496	-0.000665324	-0.000603603	-0.000652281	-0.000626867	-0.000678517	-0.000639328	-0.000665074	-0.000617185	-0.000645621	-0.000595229	-0.00057509	-0.00061403	-0.000582237	-0.000626831	-0.000609633	-0.000640383	-0.000590355	-0.00062747	-0.000599829	-0.000581921	-0.000603829	-0.000629758	-0.000600634	-0.000587884	-0.000574853	-0.000604964	-0.000649008	-0.000620083	-0.000629233	-0.000633516	-0.000630529	-0.000622343	-0.000605086	-0.000628267	-0.000630319
	1778.06	-0.000628979	-0.000629176	-0.000620953	-0.000595714	-0.000621917	-0.000638975	-0.000653572	-0.000644845	-0.000616864	-0.000645486	-0.000646238	-0.000621812	-0.000633349	-0.000657607	-0.000596661	-0.000645173	-0.00061968	-0.000670653	-0.000631847	-0.000657364	-0.00061037	-0.000638239	-0.000588532	-0.000568186	-0.000606622	-0.000575369	-0.000619271	-0.000602852	-0.000632762	-0.000583691	-0.000620442	-0.000593274	-0.000575637	-0.000597396	-0.000622951	-0.000594222	-0.000581177	-0.000568411	-0.000598659	-0.000641744	-0.000612832	-0.000621904	-0.000625855	-0.000623595	-0.000615381	-0.000598033	-0.00062137	-0.000623446
	1779.99	-0.000622158	-0.000622252	-0.000614437	-0.000589233	-0.00061573	-0.000632421	-0.000646538	-0.000637998	-0.00061048	-0.000638784	-0.000639101	-0.000614887	-0.000626515	-0.000650604	-0.000590021	-0.000638317	-0.000612975	-0.000663328	-0.000624844	-0.000650006	-0.00060374	-0.000631381	-0.000582297	-0.000561593	-0.000599845	-0.000568738	-0.000612151	-0.000596327	-0.000625478	-0.000577207	-0.000613859	-0.000586976	-0.000569651	-0.00059126	-0.00061653	-0.000587929	-0.000574888	-0.000562351	-0.000592683	-0.000634779	-0.000606037	-0.000614981	-0.000618991	-0.000617206	-0.000608862	-0.000591467	-0.000614935	-0.000616868
	1781.92	-0.000615676	-0.000616003	-0.000608304	-0.000583402	-0.000609797	-0.000626385	-0.00064	-0.000631851	-0.000604374	-0.000632443	-0.000632601	-0.000608281	-0.000620239	-0.000644046	-0.000584139	-0.000631778	-0.00060676	-0.000656748	-0.000618631	-0.000643165	-0.000597502	-0.000624917	-0.000576407	-0.000555434	-0.000593575	-0.00056255	-0.000605954	-0.00059021	-0.000618745	-0.00057114	-0.000607833	-0.000581041	-0.000563955	-0.000585454	-0.000610761	-0.000582241	-0.000569435	-0.000556711	-0.000586958	-0.000628327	-0.000599913	-0.000608672	-0.000612866	-0.000611158	-0.000602811	-0.000585385	-0.000608926	-0.000610608
	1783.84	-0.000609313	-0.000610007	-0.000602308	-0.000577922	-0.000603936	-0.00062023	-0.000633707	-0.000625913	-0.000598337	-0.000626167	-0.000626562	-0.000602032	-0.000614095	-0.000637555	-0.000578446	-0.000625575	-0.000600862	-0.000650419	-0.000612766	-0.000636634	-0.00059158	-0.000618673	-0.000570623	-0.00054975	-0.000587369	-0.000556783	-0.000600186	-0.00058424	-0.000612306	-0.000565238	-0.000602021	-0.000575413	-0.000558277	-0.000579762	-0.000605212	-0.000576879	-0.000564321	-0.000551114	-0.000581337	-0.000622113	-0.000593911	-0.000602568	-0.000606839	-0.000605232	-0.000596925	-0.000579416	-0.000602957	-0.00060473
	1785.77	-0.000603272	-0.000604225	-0.000596618	-0.000572546	-0.000598241	-0.000613997	-0.00062769	-0.000620178	-0.000592512	-0.000620065	-0.000620735	-0.000596582	-0.000608056	-0.000631291	-0.000572887	-0.000619566	-0.000595303	-0.000644326	-0.000606903	-0.000630339	-0.00058589	-0.000612994	-0.000565054	-0.000544588	-0.000581493	-0.00055137	-0.000594481	-0.00057835	-0.000606092	-0.00055951	-0.000596171	-0.000570055	-0.000552656	-0.000574256	-0.000599745	-0.00057167	-0.000559063	-0.000545496	-0.000575846	-0.000615923	-0.0005881	-0.000596545	-0.000600834	-0.000599411	-0.000591214	-0.000573734	-0.000597178	-0.000599275
	1787.7	-0.000597894	-0.000598911	-0.000591478	-0.000567441	-0.000593223	-0.000608438	-0.000622076	-0.000615007	-0.000587274	-0.000614356	-0.000615324	-0.000591931	-0.000602489	-0.000625666	-0.000567839	-0.000613957	-0.000590192	-0.000638656	-0.000601257	-0.000624527	-0.000580743	-0.000607657	-0.000559946	-0.000539778	-0.000576196	-0.000546198	-0.000589089	-0.000573032	-0.000600463	-0.00055422	-0.00059061	-0.000565052	-0.000547564	-0.000569124	-0.000594704	-0.000566712	-0.000553897	-0.000540393	-0.000570886	-0.000610331	-0.000582787	-0.000590991	-0.00059546	-0.000593937	-0.000586119	-0.000568779	-0.000591923	-0.000594283
	1789.63	-0.000592858	-0.000593674	-0.000586577	-0.000562523	-0.000588382	-0.000603367	-0.000616638	-0.000609903	-0.000582294	-0.000608784	-0.000610132	-0.000587135	-0.000597073	-0.000620225	-0.00056284	-0.000608633	-0.000585099	-0.000633024	-0.000595829	-0.000618961	-0.00057587	-0.000602217	-0.000555105	-0.000534853	-0.000570907	-0.000541185	-0.000583827	-0.000568186	-0.000595217	-0.00054912	-0.000585361	-0.000560322	-0.000543002	-0.000564192	-0.000589771	-0.000561718	-0.000549014	-0.000535764	-0.000566152	-0.000605179	-0.000577365	-0.000585705	-0.000590292	-0.000588763	-0.000581117	-0.00056403	-0.000586796	-0.000589147
	1791.56	-0.000587802	-0.000588488	-0.000581801	-0.000557889	-0.000583307	-0.000598509	-0.000611553	-0.000604696	-0.000577433	-0.000603532	-0.000604979	-0.000582174	-0.000591875	-0.00061484	-0.000557923	-0.000603489	-0.000580008	-0.000627573	-0.000590713	-0.000613542	-0.000571095	-0.000597008	-0.000550361	-0.00052986	-0.000565683	-0.000536431	-0.0005787	-0.000563532	-0.000590211	-0.000544155	-0.000580376	-0.000555707	-0.000538721	-0.000559563	-0.000584902	-0.000556988	-0.000544423	-0.000531317	-0.000561465	-0.000600085	-0.000572209	-0.000580737	-0.000585098	-0.000583813	-0.000576091	-0.000559251	-0.000581872	-0.000583934
	1793.49	-0.000582699	-0.000583657	-0.000577043	-0.00055349	-0.00057832	-0.000593783	-0.00060664	-0.000599632	-0.000572761	-0.000598656	-0.000599878	-0.000577263	-0.000586844	-0.00060974	-0.000553269	-0.000598498	-0.000575126	-0.000622376	-0.000585882	-0.000608389	-0.000566482	-0.0005919	-0.000545585	-0.000524897	-0.000560569	-0.000531749	-0.000573905	-0.000559097	-0.00058527	-0.000539315	-0.000575471	-0.000551032	-0.000534445	-0.000555199	-0.000580208	-0.000552605	-0.000540029	-0.000526929	-0.000556921	-0.000595153	-0.000567649	-0.000576085	-0.000580076	-0.00057897	-0.000571386	-0.000554612	-0.000577308	-0.000579088
	1795.41	-0.00057768	-0.000578899	-0.000572247	-0.00054891	-0.000573346	-0.000588907	-0.000601541	-0.000594671	-0.000568158	-0.000593728	-0.000594808	-0.000572255	-0.000581702	-0.00060468	-0.000548577	-0.000593527	-0.000570336	-0.000617219	-0.000581122	-0.000603288	-0.000561724	-0.000586902	-0.000540938	-0.000520079	-0.000555441	-0.0005271	-0.000569299	-0.000554679	-0.000580144	-0.000534661	-0.000570469	-0.000546435	-0.000530029	-0.000550749	-0.000575547	-0.000548234	-0.000535646	-0.00052253	-0.000552386	-0.000590143	-0.000563008	-0.000571342	-0.000574869	-0.000574124	-0.000566712	-0.000549896	-0.000572806	-0.000574433
	1797.34	-0.000573044	-0.000574255	-0.000567698	-0.00054435	-0.000568606	-0.000584141	-0.00059658	-0.00059007	-0.000563837	-0.000588989	-0.000589931	-0.000567664	-0.000576932	-0.000599867	-0.000544101	-0.000588719	-0.000565881	-0.000612401	-0.000576606	-0.000598353	-0.000557102	-0.000582382	-0.000536662	-0.000515827	-0.000550712	-0.000522671	-0.000564885	-0.000550253	-0.000575173	-0.000530461	-0.000565793	-0.000542121	-0.000525679	-0.000546285	-0.000571092	-0.00054406	-0.000531257	-0.000518262	-0.000548022	-0.000585278	-0.000558531	-0.000566775	-0.000569882	-0.000569594	-0.000562262	-0.000545272	-0.000568575	-0.000570161
	1799.27	-0.000568953	-0.000570078	-0.000563674	-0.000540186	-0.000564638	-0.000579942	-0.000592167	-0.000586094	-0.000560007	-0.000584751	-0.000585601	-0.000563707	-0.000572808	-0.000595665	-0.000540166	-0.000584398	-0.000561996	-0.000608099	-0.00057259	-0.000593917	-0.000553122	-0.000578224	-0.000532795	-0.000512175	-0.000546514	-0.000518513	-0.000560973	-0.000546318	-0.000570779	-0.000526721	-0.000561772	-0.000538219	-0.000521819	-0.000542181	-0.000567154	-0.000540251	-0.000527245	-0.000514436	-0.000544103	-0.00058122	-0.00055449	-0.000562703	-0.000565787	-0.000565652	-0.000558362	-0.000541188	-0.000564804	-0.000566363
	1801.2	-0.000565041	-0.000566125	-0.000560092	-0.000536336	-0.000560954	-0.000576115	-0.000588247	-0.000582314	-0.000556378	-0.000580768	-0.000581824	-0.000559832	-0.000568914	-0.000591664	-0.00053642	-0.000580527	-0.000558288	-0.000604117	-0.000568853	-0.000589724	-0.000549416	-0.000574249	-0.00052926	-0.00050862	-0.000542558	-0.00051472	-0.000557403	-0.000542753	-0.000566789	-0.000523201	-0.000558052	-0.000534671	-0.000518358	-0.000538368	-0.000563653	-0.000536694	-0.00052374	-0.000510892	-0.000540461	-0.000577503	-0.000550398	-0.000558895	-0.000562028	-0.000562015	-0.000554638	-0.000537474	-0.000561064	-0.000562555
	1803.13	-0.000561068	-0.000562253	-0.000556623	-0.000532772	-0.000557148	-0.000572345	-0.0005845	-0.0005785	-0.000552744	-0.000576916	-0.000578125	-0.000555965	-0.000565089	-0.000587552	-0.000532681	-0.000576796	-0.000554546	-0.00060021	-0.000565079	-0.000585563	-0.000545756	-0.000570437	-0.000525781	-0.000505022	-0.000538715	-0.000511165	-0.000553659	-0.000539123	-0.000562861	-0.000519716	-0.000554305	-0.000531166	-0.00051486	-0.000534692	-0.000560202	-0.000533254	-0.000520391	-0.000507233	-0.000536939	-0.000573592	-0.000546384	-0.000555239	-0.000558146	-0.000558414	-0.000550903	-0.000533844	-0.000557208	-0.000558724
	1805.06	-0.000557487	-0.000558872	-0.000553462	-0.000529679	-0.000553802	-0.000568902	-0.000581061	-0.000575096	-0.000549362	-0.000573336	-0.000574531	-0.000552585	-0.000561642	-0.000583796	-0.000529364	-0.000573314	-0.000551173	-0.000596512	-0.000561532	-0.000581785	-0.000542422	-0.000567075	-0.000522582	-0.00050185	-0.000535318	-0.000507859	-0.000550034	-0.000535837	-0.000559321	-0.000516515	-0.000550771	-0.000527897	-0.000511665	-0.000531572	-0.000556931	-0.000530036	-0.000517257	-0.000503844	-0.000533787	-0.000569918	-0.000542875	-0.000551926	-0.000554494	-0.000555077	-0.000547506	-0.000530579	-0.000553685	-0.00055521
	1806.99	-0.000554372	-0.000555878	-0.000550505	-0.000526825	-0.000550818	-0.000565788	-0.000577842	-0.000571978	-0.000546152	-0.000569937	-0.000571125	-0.000549514	-0.000558433	-0.000580433	-0.000526384	-0.000569987	-0.00054806	-0.000593113	-0.000558201	-0.000578399	-0.000539351	-0.000563923	-0.000519687	-0.000498873	-0.000532286	-0.0005048	-0.000546736	-0.000532883	-0.000556216	-0.000513564	-0.000547456	-0.000524841	-0.000508747	-0.000528882	-0.000553827	-0.000527035	-0.0005143	-0.000500945	-0.000530973	-0.000566567	-0.00053958	-0.000548753	-0.00055113	-0.000551915	-0.000544561	-0.000527612	-0.000550483	-0.000551903
	1808.91	-0.000551512	-0.000552971	-0.000547478	-0.000524028	-0.000547853	-0.000562807	-0.00057468	-0.000569038	-0.000543123	-0.00056679	-0.000567945	-0.000546578	-0.0005553	-0.000577172	-0.000523481	-0.00056678	-0.000545039	-0.000589899	-0.000555069	-0.00057515	-0.000536464	-0.000560742	-0.000516819	-0.000495911	-0.00052932	-0.000501895	-0.000543592	-0.000530026	-0.00055327	-0.000510773	-0.000544426	-0.000521875	-0.000505904	-0.000526197	-0.000550686	-0.000524206	-0.000511441	-0.000498322	-0.000528193	-0.00056349	-0.000536491	-0.000545627	-0.000547995	-0.000548836	-0.000541879	-0.000524751	-0.000547517	-0.000548842
	1810.84	-0.000548938	-0.000550288	-0.000544736	-0.000521508	-0.000545205	-0.000560105	-0.000571979	-0.000566522	-0.000540508	-0.000564091	-0.000565259	-0.000544054	-0.000552474	-0.000574272	-0.000520904	-0.000564066	-0.000542421	-0.000587022	-0.00055248	-0.000572221	-0.000533979	-0.000558001	-0.000514235	-0.000493437	-0.000526686	-0.000499299	-0.000540915	-0.000527502	-0.00055062	-0.000508334	-0.000541912	-0.000519325	-0.00050349	-0.000523605	-0.000547915	-0.000521742	-0.000508921	-0.000495926	-0.000525601	-0.000561024	-0.0005339	-0.000542921	-0.000545322	-0.000546099	-0.000539419	-0.000522246	-0.000545029	-0.000546322
	1812.77	-0.000546529	-0.000547796	-0.000542375	-0.000519147	-0.000542842	-0.000557639	-0.000569688	-0.000564132	-0.000538156	-0.000561643	-0.000562889	-0.000541663	-0.00054987	-0.000571683	-0.000518576	-0.000561739	-0.000539992	-0.000584503	-0.000550161	-0.000569448	-0.000531592	-0.000555683	-0.000512037	-0.000491273	-0.000524317	-0.00049704	-0.000538705	-0.000525185	-0.000548101	-0.000506095	-0.000539568	-0.000517123	-0.000501209	-0.000521125	-0.000545619	-0.000519643	-0.00050673	-0.000493638	-0.000523214	-0.000558667	-0.000531495	-0.000540464	-0.000542982	-0.000543601	-0.000537137	-0.000519915	-0.000542794	-0.00054416
	1814.7	-0.000544103	-0.000545324	-0.000540222	-0.000516694	-0.000540523	-0.000555269	-0.000567323	-0.000561769	-0.000535935	-0.000559148	-0.000560462	-0.000539189	-0.000547324	-0.000569113	-0.000516169	-0.000559386	-0.000537563	-0.000582014	-0.000547834	-0.000566677	-0.000529015	-0.000553391	-0.000509931	-0.000489075	-0.000521826	-0.000494867	-0.000536536	-0.00052278	-0.000545378	-0.000503887	-0.000537129	-0.000514865	-0.00049873	-0.000518751	-0.000543331	-0.00051755	-0.000504559	-0.000491305	-0.000520817	-0.000556012	-0.00052907	-0.000537881	-0.00054065	-0.00054123	-0.000534729	-0.000517459	-0.000540469	-0.000541942
	1816.63	-0.000541869	-0.000543193	-0.000538468	-0.000514633	-0.000538513	-0.000553199	-0.000565232	-0.000559833	-0.000534008	-0.00055685	-0.000558406	-0.000537028	-0.000545209	-0.000566981	-0.000514113	-0.00055726	-0.000535639	-0.000579755	-0.000545861	-0.00056445	-0.000526752	-0.000551288	-0.000508124	-0.000487219	-0.000519589	-0.000492968	-0.000534697	-0.000520628	-0.000543075	-0.000502063	-0.000535052	-0.000512917	-0.000496689	-0.000516903	-0.000541301	-0.000515709	-0.000502629	-0.000489279	-0.000518757	-0.000553752	-0.000527036	-0.000535684	-0.000538576	-0.000539272	-0.000532445	-0.000515286	-0.000538435	-0.000539817
	1818.56	-0.000540033	-0.00054151	-0.000537013	-0.000513143	-0.000536911	-0.000551486	-0.000563623	-0.000558193	-0.000532416	-0.000555022	-0.000556846	-0.000535222	-0.000543467	-0.00056536	-0.00051255	-0.000555556	-0.000534162	-0.00057784	-0.000544185	-0.000562725	-0.000524959	-0.000549516	-0.0005067	-0.000485662	-0.000517864	-0.000491465	-0.000533274	-0.000519022	-0.000541452	-0.000500581	-0.000533372	-0.000511429	-0.000495155	-0.000515564	-0.00053971	-0.00051428	-0.000501087	-0.000487782	-0.000517246	-0.000551986	-0.000525334	-0.000534044	-0.000536881	-0.000537659	-0.000530706	-0.000513549	-0.000536904	-0.000538025
	1820.48	-0.000538324	-0.000539923	-0.00053537	-0.000511705	-0.000535284	-0.000549939	-0.000562006	-0.000556543	-0.000530912	-0.000553348	-0.000555137	-0.000533526	-0.000541634	-0.000563742	-0.000510927	-0.000553844	-0.000532641	-0.000575925	-0.00054244	-0.000561029	-0.000523326	-0.000547726	-0.000505105	-0.000483863	-0.000516193	-0.000489856	-0.00053178	-0.00051757	-0.00053971	-0.000498845	-0.000531685	-0.000509779	-0.000493592	-0.00051408	-0.000538063	-0.000512688	-0.000499434	-0.000486286	-0.00051581	-0.000550303	-0.000523561	-0.000532386	-0.00053521	-0.000536093	-0.000529191	-0.000512034	-0.000535445	-0.000536294
	1822.41	-0.000536934	-0.00053863	-0.000533841	-0.000510544	-0.000533805	-0.000548726	-0.00056075	-0.000555267	-0.000529564	-0.000551932	-0.000553679	-0.000532227	-0.000540186	-0.000562326	-0.000509597	-0.000552415	-0.000531431	-0.00057445	-0.000540948	-0.000559645	-0.000522083	-0.000546309	-0.000503688	-0.00048243	-0.000514843	-0.000488491	-0.000530479	-0.000516379	-0.000538249	-0.000497256	-0.000530371	-0.000508451	-0.000492434	-0.000512663	-0.00053674	-0.00051134	-0.000498073	-0.000484947	-0.000514518	-0.000549023	-0.000522144	-0.000531027	-0.000533747	-0.000534731	-0.000528116	-0.000510976	-0.000534154	-0.000534841
	1824.34	-0.000536026	-0.000537588	-0.000532693	-0.000509708	-0.000532712	-0.000547735	-0.00055984	-0.000554245	-0.000528398	-0.000550899	-0.000552534	-0.000531336	-0.000539155	-0.000561144	-0.000508615	-0.000551327	-0.000530612	-0.000573464	-0.000539733	-0.00055857	-0.000521195	-0.000545476	-0.000502743	-0.000481565	-0.000513861	-0.000487579	-0.000529388	-0.0005154	-0.000537341	-0.000496141	-0.00052939	-0.000507511	-0.00049171	-0.000511503	-0.000535806	-0.000510394	-0.000497131	-0.000484003	-0.000513499	-0.000548036	-0.000521126	-0.000530105	-0.000532583	-0.000533512	-0.000527503	-0.000510149	-0.000533102	-0.000533911
	1826.27	-0.000535087	-0.000536485	-0.000531494	-0.000508697	-0.000531536	-0.000546659	-0.000558639	-0.000553002	-0.000527217	-0.00054972	-0.000551076	-0.000530332	-0.000537866	-0.000559869	-0.000507442	-0.000549973	-0.000529689	-0.000572366	-0.000538547	-0.000557395	-0.000520151	-0.000544474	-0.000501677	-0.000480365	-0.000512601	-0.000486389	-0.000528279	-0.00051411	-0.000536222	-0.000495088	-0.000528171	-0.000506182	-0.00049076	-0.000510163	-0.0005346	-0.000509199	-0.000495971	-0.000482963	-0.000512286	-0.000546838	-0.000520029	-0.000529024	-0.00053149	-0.000532264	-0.000526471	-0.000509156	-0.000531906	-0.000532961
	1828.2	-0.000534146	-0.000535541	-0.00053053	-0.000507785	-0.000530365	-0.000545722	-0.000557541	-0.000551941	-0.00052626	-0.000548498	-0.000549947	-0.000529261	-0.000536647	-0.000558745	-0.0005065	-0.000548815	-0.000528767	-0.000571258	-0.000537713	-0.000556364	-0.000519075	-0.000543596	-0.000500755	-0.000479242	-0.0005115	-0.000485176	-0.00052743	-0.000513032	-0.00053533	-0.000494368	-0.000527064	-0.00050514	-0.000489826	-0.000509044	-0.000533501	-0.000508172	-0.000495088	-0.000482087	-0.000511153	-0.000545755	-0.000519096	-0.000528015	-0.000530565	-0.000531295	-0.000525236	-0.000508213	-0.000530768	-0.000531981
	1830.13	-0.000533315	-0.000534668	-0.000529938	-0.000507049	-0.000529506	-0.000544874	-0.000556589	-0.000551143	-0.000525566	-0.000547626	-0.000549229	-0.000528318	-0.000535712	-0.000557853	-0.00050588	-0.000548112	-0.000527923	-0.000570178	-0.000536976	-0.00055545	-0.000518158	-0.000543062	-0.000500034	-0.00047857	-0.000510764	-0.000484235	-0.000526602	-0.000512468	-0.000534713	-0.000493862	-0.00052616	-0.000504482	-0.000489006	-0.000508276	-0.000532657	-0.000507363	-0.000494374	-0.00048144	-0.00051035	-0.000544862	-0.000518262	-0.00052728	-0.000529665	-0.000530637	-0.000524313	-0.000507273	-0.000529875	-0.000531286
	1832.06	-0.000532291	-0.000533607	-0.000529058	-0.000506049	-0.000528671	-0.000543783	-0.000555494	-0.000550166	-0.000524839	-0.000546761	-0.000548162	-0.000527289	-0.000534761	-0.000556902	-0.000505078	-0.000547282	-0.000526872	-0.00056905	-0.000535833	-0.000554287	-0.000517161	-0.0005422	-0.00049894	-0.000477722	-0.00050984	-0.000483217	-0.00052566	-0.000511895	-0.000533616	-0.00049303	-0.000524942	-0.000503516	-0.000488033	-0.000507368	-0.00053175	-0.000506389	-0.000493197	-0.000480551	-0.000509497	-0.000543819	-0.000517202	-0.000526332	-0.000528553	-0.000529906	-0.000523433	-0.000506218	-0.000528941	-0.000530426
	1833.98	-0.000531335	-0.000532709	-0.000528199	-0.000505236	-0.000527947	-0.000542806	-0.000554722	-0.000549328	-0.00052422	-0.000545936	-0.000547158	-0.000526412	-0.000534126	-0.000556084	-0.000504291	-0.000546488	-0.000525806	-0.000568129	-0.000534776	-0.000553277	-0.000516316	-0.000541242	-0.00049789	-0.000476971	-0.000509067	-0.000482453	-0.000524967	-0.000511373	-0.000532636	-0.000492259	-0.000523855	-0.000502731	-0.000487226	-0.000506595	-0.000531132	-0.000505739	-0.000492343	-0.000479787	-0.000508746	-0.000542908	-0.000516345	-0.000525428	-0.000527574	-0.000529155	-0.00052282	-0.000505361	-0.000528129	-0.000529452
	1835.91	-0.000530595	-0.000532056	-0.000527844	-0.00050481	-0.000527388	-0.000542246	-0.00055418	-0.000548756	-0.000523707	-0.000545427	-0.000546547	-0.000525881	-0.000533637	-0.00055544	-0.000503591	-0.000545902	-0.000524977	-0.000567385	-0.000534019	-0.000552605	-0.000515805	-0.000540473	-0.000497211	-0.000476521	-0.000508575	-0.000482064	-0.000524403	-0.000510875	-0.00053211	-0.000491766	-0.000523274	-0.000502109	-0.000486709	-0.000506037	-0.000530638	-0.000505348	-0.00049194	-0.000479255	-0.000508225	-0.000542212	-0.000515743	-0.000524907	-0.000526903	-0.000528499	-0.000522512	-0.000504705	-0.000527575	-0.000528873
	1837.84	-0.000529772	-0.000531289	-0.000527593	-0.000504156	-0.000526692	-0.000541741	-0.000553532	-0.000547993	-0.000523082	-0.000544734	-0.000545839	-0.000525236	-0.000532705	-0.000554642	-0.000502681	-0.000545117	-0.000524183	-0.00056669	-0.000533206	-0.000551751	-0.000515121	-0.000539818	-0.000496647	-0.000475855	-0.000507995	-0.000481546	-0.00052372	-0.000510082	-0.000531468	-0.000491236	-0.00052264	-0.000501265	-0.000486152	-0.000505307	-0.000529862	-0.000504732	-0.000491264	-0.000478519	-0.000507678	-0.000541371	-0.000514971	-0.00052421	-0.000526249	-0.000527746	-0.000521983	-0.000504131	-0.000526988	-0.000528393
	1839.77	-0.00052908	-0.000530739	-0.00052737	-0.000503589	-0.000526165	-0.000541321	-0.000553016	-0.000547446	-0.000522591	-0.000543837	-0.000545075	-0.000524586	-0.000531894	-0.00055408	-0.000501896	-0.000544324	-0.000523541	-0.000566205	-0.000532625	-0.000550924	-0.000514373	-0.000539419	-0.000496295	-0.000475146	-0.000507599	-0.000480978	-0.00052301	-0.000509366	-0.000530876	-0.000490679	-0.000522043	-0.000500721	-0.000485488	-0.000504663	-0.00052918	-0.00050413	-0.000490595	-0.000477767	-0.000507143	-0.000540612	-0.000514286	-0.000523418	-0.000525657	-0.000527177	-0.00052153	-0.00050382	-0.000526463	-0.000527916
	1841.7	-0.000528751	-0.000530642	-0.000527171	-0.000503404	-0.000525964	-0.0005411	-0.000552688	-0.000547394	-0.000522343	-0.000543286	-0.000544687	-0.000524283	-0.000531588	-0.000553952	-0.000501619	-0.000543884	-0.000523318	-0.000566016	-0.000532429	-0.000550481	-0.000513939	-0.000539137	-0.000496113	-0.000474784	-0.000507294	-0.000480686	-0.000522506	-0.000509159	-0.000530569	-0.00049033	-0.000521821	-0.000500593	-0.000485081	-0.000504424	-0.000528777	-0.000503817	-0.000490206	-0.000477308	-0.000506689	-0.000540177	-0.000513994	-0.000522978	-0.000525286	-0.000527011	-0.000521345	-0.00050362	-0.000526174	-0.000527679
	1843.63	-0.000528551	-0.000530416	-0.000526645	-0.000503073	-0.000525677	-0.000540572	-0.000552338	-0.000547112	-0.000522003	-0.000542876	-0.000544308	-0.00052393	-0.000531253	-0.000553714	-0.000501452	-0.00054348	-0.000523133	-0.000565794	-0.000532098	-0.000549959	-0.000513509	-0.000538784	-0.000495794	-0.00047452	-0.000506694	-0.000480373	-0.000522121	-0.000509121	-0.000530202	-0.000490012	-0.000521525	-0.000500394	-0.000484873	-0.000504218	-0.000528402	-0.000503501	-0.000489685	-0.000476882	-0.000506166	-0.000539766	-0.000513767	-0.000522517	-0.000524923	-0.000526685	-0.000521037	-0.000503231	-0.000525878	-0.000527335
	1845.56	-0.000528255	-0.00053004	-0.000525866	-0.000502651	-0.000525128	-0.000539879	-0.000551848	-0.000546503	-0.000521489	-0.000542345	-0.000543662	-0.000523416	-0.000530806	-0.000553226	-0.000501031	-0.000542957	-0.000522752	-0.000565218	-0.000531602	-0.000549455	-0.000513122	-0.000538224	-0.000495257	-0.000474093	-0.00050605	-0.000479757	-0.000521761	-0.000508886	-0.000529673	-0.000489498	-0.000520992	-0.000499985	-0.000484414	-0.000503726	-0.00052794	-0.000502963	-0.000489124	-0.000476301	-0.000505495	-0.0005393	-0.00051332	-0.000522008	-0.00052456	-0.000526071	-0.000520595	-0.000502746	-0.00052547	-0.000526713
	1847.48	-0.000527833	-0.000529727	-0.000525208	-0.000502201	-0.000524472	-0.000539514	-0.000551342	-0.00054598	-0.00052101	-0.000541873	-0.000543332	-0.000523027	-0.000530378	-0.000552576	-0.000500548	-0.000542629	-0.000522403	-0.000564537	-0.00053122	-0.000549202	-0.000512875	-0.000537728	-0.000494757	-0.000473772	-0.000505595	-0.000479197	-0.000521643	-0.000508618	-0.000529313	-0.000489095	-0.000520479	-0.000499549	-0.000483931	-0.000503279	-0.000527462	-0.00050251	-0.000488814	-0.000475877	-0.000504961	-0.000538877	-0.000512799	-0.000521674	-0.000524258	-0.000525562	-0.000520054	-0.000502323	-0.000525022	-0.000526236
	1849.41	-0.000527143	-0.00052901	-0.000524578	-0.000501359	-0.00052375	-0.000539026	-0.000550703	-0.000545305	-0.000520372	-0.000541286	-0.00054291	-0.000522455	-0.000529597	-0.000551684	-0.000499938	-0.000542206	-0.000521798	-0.000563709	-0.000530597	-0.000548522	-0.000512233	-0.000537424	-0.000494309	-0.000473435	-0.00050511	-0.000478664	-0.000521335	-0.000508094	-0.000528941	-0.000488577	-0.00051977	-0.000498938	-0.000483386	-0.000502821	-0.000526858	-0.000501968	-0.000488279	-0.000475469	-0.000504486	-0.000538183	-0.000512081	-0.000521118	-0.000523593	-0.000524885	-0.000519375	-0.00050183	-0.000524311	-0.000525821
	1851.34	-0.000526293	-0.000528146	-0.000523992	-0.000500584	-0.000523149	-0.000538343	-0.000550003	-0.000544606	-0.000519639	-0.000540601	-0.000542013	-0.000521751	-0.000528617	-0.000550956	-0.000499274	-0.000541591	-0.000520961	-0.000562773	-0.000529766	-0.000547615	-0.000511326	-0.000536929	-0.000493785	-0.000472795	-0.000504633	-0.000477965	-0.000520703	-0.000507242	-0.000528317	-0.000487824	-0.00051897	-0.000498181	-0.000482553	-0.000502101	-0.000526209	-0.000501204	-0.00048751	-0.00047489	-0.000503848	-0.000537315	-0.00051121	-0.000520515	-0.00052267	-0.000524107	-0.000518802	-0.00050132	-0.000523498	-0.000525171
	1853.27	-0.000525833	-0.000527673	-0.000523852	-0.000500343	-0.000522849	-0.000537987	-0.000549747	-0.000544255	-0.000519275	-0.00054023	-0.000541525	-0.000521392	-0.000527997	-0.000550653	-0.000499109	-0.000541318	-0.000520449	-0.000562316	-0.000529303	-0.000547114	-0.00051066	-0.000536532	-0.00049347	-0.000472354	-0.000504444	-0.000477491	-0.000520394	-0.00050675	-0.000527957	-0.000487597	-0.000518647	-0.000497742	-0.000482123	-0.000501563	-0.000525903	-0.000500865	-0.00048715	-0.000474588	-0.000503397	-0.000536785	-0.000510784	-0.000520314	-0.000522132	-0.000523782	-0.000518414	-0.000500942	-0.000523106	-0.000524665
	1855.2	-0.000525498	-0.0005271	-0.000523761	-0.000500105	-0.000522259	-0.000537571	-0.000549505	-0.000543834	-0.000518915	-0.000539877	-0.0005411	-0.000520876	-0.000527459	-0.000550239	-0.000499077	-0.000540919	-0.000519997	-0.000561943	-0.000528808	-0.000546466	-0.000510011	-0.000536161	-0.000493083	-0.000471903	-0.000504112	-0.000476915	-0.000519956	-0.000506369	-0.000527626	-0.000487456	-0.000518349	-0.000497292	-0.000481909	-0.000501072	-0.000525551	-0.000500618	-0.000486783	-0.000474201	-0.000502948	-0.000536212	-0.00051047	-0.000519966	-0.00052173	-0.000523454	-0.00051793	-0.000500455	-0.000522792	-0.000524328
	1857.13	-0.000524926	-0.000526482	-0.000523477	-0.000499687	-0.000521348	-0.000537004	-0.00054911	-0.000543337	-0.000518395	-0.000539267	-0.000540485	-0.000520095	-0.000526928	-0.000549589	-0.000498688	-0.000540254	-0.000519479	-0.000561342	-0.00052813	-0.000545717	-0.000509494	-0.000535618	-0.00049258	-0.000471243	-0.000503497	-0.000476204	-0.000519221	-0.000505874	-0.000527022	-0.000487025	-0.000517678	-0.000496751	-0.000481458	-0.000500432	-0.000524941	-0.000500037	-0.000486297	-0.000473475	-0.000502338	-0.000535521	-0.0005098	-0.000519366	-0.000521222	-0.000522892	-0.000517374	-0.000499881	-0.000522305	-0.000523844
	1859.05	-0.000524444	-0.00052619	-0.000523145	-0.000499304	-0.000520771	-0.000536588	-0.000548896	-0.000543048	-0.000518028	-0.000538709	-0.000540215	-0.000519657	-0.000526686	-0.000549091	-0.00049817	-0.000539767	-0.000519185	-0.000560969	-0.000527733	-0.000545286	-0.000509257	-0.000535252	-0.000492352	-0.000470932	-0.000502996	-0.00047594	-0.000518705	-0.000505657	-0.000526518	-0.000486702	-0.00051699	-0.000496424	-0.000481089	-0.000499956	-0.000524438	-0.000499447	-0.000486026	-0.00047291	-0.000501923	-0.000535216	-0.000509215	-0.000518945	-0.000521032	-0.000522458	-0.000517023	-0.000499483	-0.000521926	-0.000523417
	1860.98	-0.000523987	-0.000525841	-0.000522596	-0.000498851	-0.000520319	-0.000536083	-0.000548476	-0.000542685	-0.000517584	-0.000538315	-0.000539934	-0.000519308	-0.000526399	-0.000548651	-0.000497586	-0.000539225	-0.000518871	-0.000560635	-0.000527316	-0.000544789	-0.000508793	-0.000534958	-0.000492194	-0.000470777	-0.000502482	-0.000475748	-0.000518159	-0.000505431	-0.000526144	-0.000486292	-0.000516359	-0.000496117	-0.000480712	-0.000499611	-0.000523973	-0.000498918	-0.000485707	-0.000472483	-0.0005015	-0.000534984	-0.000508828	-0.000518425	-0.00052093	-0.000522017	-0.000516772	-0.000499191	-0.00052153	-0.000523094
	1862.91	-0.000523516	-0.000525304	-0.000522181	-0.000498396	-0.000519908	-0.000535654	-0.000547836	-0.000542209	-0.000517029	-0.000537971	-0.000539488	-0.000518879	-0.000525918	-0.000548196	-0.000496971	-0.000538747	-0.000518412	-0.000560082	-0.000526763	-0.000544228	-0.000508106	-0.000534621	-0.000491973	-0.000470459	-0.000502116	-0.000475371	-0.000517585	-0.000504968	-0.000525844	-0.000485806	-0.000515799	-0.000495765	-0.000480229	-0.000499282	-0.00052352	-0.00049852	-0.000485295	-0.0004721	-0.000500944	-0.000534551	-0.000508422	-0.000517807	-0.00052055	-0.000521563	-0.000516567	-0.000498899	-0.000521127	-0.000522717
	1864.84	-0.000523281	-0.000524848	-0.000522002	-0.000498078	-0.000519703	-0.000535504	-0.000547259	-0.000541788	-0.000516585	-0.000537566	-0.00053904	-0.000518641	-0.000525439	-0.000547896	-0.000496574	-0.000538395	-0.000517968	-0.000559544	-0.000526373	-0.000543798	-0.000507456	-0.000534299	-0.000491583	-0.000470028	-0.000502067	-0.000475052	-0.000517396	-0.000504604	-0.000525477	-0.000485374	-0.000515406	-0.000495313	-0.000479889	-0.000498912	-0.0005232	-0.000498348	-0.000484822	-0.00047185	-0.000500444	-0.000534023	-0.000508079	-0.000517452	-0.000520237	-0.000521251	-0.000516431	-0.00049863	-0.000520939	-0.000522348
	1866.77	-0.000522828	-0.000524359	-0.000521564	-0.000497571	-0.000519154	-0.000535175	-0.000546553	-0.000541188	-0.00051605	-0.000536889	-0.000538349	-0.000518091	-0.000524735	-0.000547327	-0.000496183	-0.000537683	-0.000517449	-0.0005589	-0.000525821	-0.000543085	-0.000506594	-0.000533786	-0.000490771	-0.000469275	-0.000501624	-0.000474428	-0.000517255	-0.000504208	-0.000524806	-0.000484817	-0.000514803	-0.000494644	-0.000479417	-0.000498396	-0.000522675	-0.00049812	-0.0004841	-0.000471401	-0.00049972	-0.000533079	-0.000507566	-0.000516938	-0.000519777	-0.000520756	-0.000515864	-0.000498183	-0.000520481	-0.000521798
	1868.7	-0.000521797	-0.000523643	-0.00052085	-0.000496702	-0.000518229	-0.000534459	-0.000545748	-0.000540224	-0.000515261	-0.000535876	-0.000537364	-0.000516922	-0.000523733	-0.000546331	-0.000495331	-0.000536615	-0.000516662	-0.000557842	-0.000524961	-0.000541982	-0.000505661	-0.000532911	-0.000489699	-0.000468246	-0.000500453	-0.000473383	-0.000516542	-0.000503412	-0.000523816	-0.000484062	-0.000513813	-0.000493733	-0.000478358	-0.00049751	-0.000521667	-0.000497443	-0.000483124	-0.000470527	-0.000498613	-0.000531819	-0.000506567	-0.000516111	-0.000518786	-0.000519831	-0.000514719	-0.000497379	-0.000519502	-0.000520867
	1870.63	-0.000520604	-0.000522809	-0.00052002	-0.000495795	-0.000517352	-0.000533516	-0.000544975	-0.000539067	-0.000514434	-0.000534912	-0.000536379	-0.000515778	-0.000522723	-0.00054542	-0.00049427	-0.000535532	-0.000515674	-0.000556653	-0.000524096	-0.000540802	-0.000504865	-0.000531934	-0.000488774	-0.000467337	-0.00049909	-0.000472435	-0.000515309	-0.000502558	-0.000522676	-0.000483196	-0.000512818	-0.000492736	-0.000477113	-0.000496266	-0.00052057	-0.0004964	-0.000482203	-0.000469571	-0.000497484	-0.000530767	-0.000505408	-0.00051539	-0.000517657	-0.000518701	-0.000513643	-0.000496497	-0.00051856	-0.000519718
	1872.55	-0.000519457	-0.000521786	-0.000519108	-0.00049492	-0.000516354	-0.000532357	-0.000543994	-0.00053792	-0.000513601	-0.000534154	-0.000535503	-0.00051488	-0.00052176	-0.000544435	-0.0004934	-0.000534518	-0.00051463	-0.0005556	-0.000523153	-0.000539632	-0.00050394	-0.000531118	-0.000488157	-0.000466562	-0.000497919	-0.000471477	-0.000513912	-0.00050178	-0.000521746	-0.000482341	-0.000511784	-0.00049187	-0.000476093	-0.00049513	-0.000519676	-0.000495284	-0.000481467	-0.000468577	-0.00049661	-0.000529815	-0.000504388	-0.000514526	-0.00051647	-0.000517601	-0.000512861	-0.000495655	-0.000517546	-0.000518613
	1874.48	-0.000518397	-0.000520501	-0.000518228	-0.000493931	-0.000515288	-0.000531081	-0.000542795	-0.000536919	-0.000512525	-0.000533254	-0.000534483	-0.000513989	-0.000520826	-0.000543194	-0.000492539	-0.000533484	-0.000513493	-0.00055457	-0.000522124	-0.0005385	-0.000502927	-0.000530207	-0.000487572	-0.000465763	-0.000496939	-0.000470285	-0.000512641	-0.000500814	-0.000521119	-0.000481483	-0.000510613	-0.000490953	-0.000475114	-0.000494201	-0.000518754	-0.000494175	-0.000480675	-0.000467425	-0.000495918	-0.00052874	-0.000503452	-0.000513384	-0.00051513	-0.000516692	-0.000512148	-0.00049474	-0.000516296	-0.000517718
	1876.41	-0.000517768	-0.000519568	-0.000517584	-0.000493104	-0.000514591	-0.000530095	-0.000541872	-0.000536193	-0.000511544	-0.000532356	-0.000533543	-0.000513387	-0.000520032	-0.000542226	-0.000491801	-0.000532671	-0.000512577	-0.000553865	-0.0005214	-0.000537635	-0.000502143	-0.000529309	-0.000486821	-0.000465131	-0.000496262	-0.000469482	-0.000512073	-0.00050016	-0.000520506	-0.00048077	-0.000509784	-0.000490075	-0.000474536	-0.000493475	-0.000517976	-0.000493332	-0.000479968	-0.000466717	-0.000495447	-0.000527842	-0.000502688	-0.000512608	-0.000514201	-0.000516186	-0.000511705	-0.000494019	-0.000515602	-0.000517063
	1878.34	-0.00051747	-0.000519144	-0.000517206	-0.000492568	-0.000514121	-0.000529417	-0.000541423	-0.000535695	-0.000510963	-0.000531754	-0.000532992	-0.000512928	-0.00051937	-0.0005415	-0.00049125	-0.000532253	-0.000512177	-0.000553617	-0.0005209	-0.000537078	-0.000501604	-0.000528754	-0.000486127	-0.000464691	-0.000495863	-0.000469118	-0.000512151	-0.00049989	-0.000519822	-0.000480384	-0.00050933	-0.000489558	-0.000474456	-0.000493103	-0.000517521	-0.000492803	-0.000479459	-0.000466455	-0.000495151	-0.000527261	-0.000502161	-0.000512256	-0.000513795	-0.000515902	-0.000511416	-0.000493586	-0.000515395	-0.000516597
	1880.27	-0.000517093	-0.000518647	-0.000516871	-0.000492108	-0.000513545	-0.000528817	-0.000541166	-0.000535297	-0.000510498	-0.000531245	-0.000532463	-0.000512146	-0.000518719	-0.000540877	-0.000490516	-0.000531877	-0.000511974	-0.00055319	-0.000520254	-0.000536553	-0.00050119	-0.00052824	-0.000485522	-0.000464228	-0.000495437	-0.000468614	-0.000511943	-0.000499358	-0.000519147	-0.000480103	-0.000508909	-0.00048917	-0.000474204	-0.000492755	-0.000517048	-0.000492392	-0.000478831	-0.000465996	-0.000494673	-0.000526857	-0.000501746	-0.000511957	-0.000513479	-0.000515522	-0.000510915	-0.0004933	-0.000515061	-0.000516184
	1882.2	-0.00051679	-0.000518258	-0.000516811	-0.000491934	-0.000513104	-0.00052863	-0.000541135	-0.000535163	-0.000510357	-0.000530933	-0.000532152	-0.000511669	-0.000518329	-0.000540758	-0.000490057	-0.000531706	-0.000511847	-0.000552632	-0.000519781	-0.000536125	-0.000500976	-0.000528042	-0.000485308	-0.00046407	-0.000495276	-0.000468382	-0.000511514	-0.000498984	-0.00051886	-0.000480044	-0.000508686	-0.000489024	-0.000474017	-0.000492494	-0.000516876	-0.000492389	-0.000478461	-0.000465721	-0.000494221	-0.000526805	-0.000501437	-0.000511825	-0.000513329	-0.000515248	-0.000510709	-0.000493249	-0.000515003	-0.000515916
	1884.12	-0.000516669	-0.000518211	-0.000517011	-0.000492046	-0.000512987	-0.000528826	-0.000541169	-0.000535323	-0.000510507	-0.000530815	-0.000532102	-0.000511819	-0.000518372	-0.000541019	-0.000490216	-0.000531719	-0.000511724	-0.000552427	-0.000519671	-0.000535959	-0.000500861	-0.000528266	-0.000485623	-0.000464209	-0.000495495	-0.000468514	-0.000511421	-0.000499059	-0.000519069	-0.000480171	-0.000508583	-0.000489124	-0.000474024	-0.000492595	-0.000517162	-0.000492596	-0.000478521	-0.000465648	-0.00049403	-0.000526911	-0.000501285	-0.000511822	-0.000513355	-0.000515165	-0.000510982	-0.000493213	-0.000514961	-0.000515933
	1886.05	-0.000516627	-0.000518307	-0.000516985	-0.000492029	-0.000513078	-0.00052899	-0.000540987	-0.000535555	-0.000510478	-0.000530629	-0.000531911	-0.000511981	-0.000518498	-0.000541258	-0.000490423	-0.000531544	-0.000511485	-0.000552478	-0.000519653	-0.000536018	-0.000500738	-0.000528257	-0.000485789	-0.000464151	-0.000495547	-0.000468469	-0.000511661	-0.000499168	-0.000519373	-0.000480052	-0.000508475	-0.000489018	-0.000473822	-0.000492697	-0.000517261	-0.000492618	-0.000478493	-0.000465361	-0.00049385	-0.000526813	-0.000501361	-0.000511767	-0.000513416	-0.000515277	-0.000511099	-0.000492992	-0.000514529	-0.000515985
	1887.98	-0.000517009	-0.000518774	-0.000517122	-0.000492105	-0.00051348	-0.000529427	-0.000541262	-0.000535945	-0.000510752	-0.000530801	-0.000532128	-0.000512276	-0.000518787	-0.000541552	-0.000490776	-0.00053178	-0.000511592	-0.000552917	-0.000519961	-0.00053645	-0.000500945	-0.000528488	-0.000485915	-0.00046421	-0.000495753	-0.000468793	-0.000512378	-0.000499547	-0.000519862	-0.000480013	-0.000508809	-0.000489069	-0.000473914	-0.000492807	-0.000517373	-0.000492886	-0.000478569	-0.000465531	-0.000493895	-0.000526945	-0.000501821	-0.000511971	-0.000513804	-0.000515699	-0.000511279	-0.000492968	-0.000514744	-0.000516225
	1889.91	-0.000517724	-0.000519462	-0.000517613	-0.000492494	-0.000514035	-0.000530213	-0.00054207	-0.000536483	-0.000511577	-0.000531471	-0.00053272	-0.000512844	-0.000519341	-0.000541979	-0.000491379	-0.000532386	-0.000512215	-0.000553661	-0.000520556	-0.000537244	-0.000501516	-0.000529268	-0.000486392	-0.000464503	-0.000496432	-0.000469528	-0.000513247	-0.000500121	-0.000520475	-0.000480272	-0.000509477	-0.000489478	-0.000474416	-0.000493156	-0.000517757	-0.000493384	-0.000478906	-0.00046615	-0.000494373	-0.000527472	-0.000502487	-0.000512605	-0.000514487	-0.000516094	-0.000511788	-0.000493306	-0.000515654	-0.000516833
	1891.84	-0.000518301	-0.000520034	-0.000518119	-0.000493035	-0.000514468	-0.000530882	-0.00054279	-0.000537027	-0.000512362	-0.000532158	-0.00053318	-0.000513288	-0.000519717	-0.000542447	-0.00049176	-0.000532846	-0.000512936	-0.000554201	-0.000521047	-0.000537984	-0.000502153	-0.000529991	-0.000486875	-0.0004647	-0.000497071	-0.000470014	-0.000513771	-0.000500613	-0.000520945	-0.000480652	-0.000510117	-0.000489977	-0.000474919	-0.000493558	-0.000518174	-0.000493931	-0.000479407	-0.000466567	-0.00049499	-0.000528048	-0.000503039	-0.000513315	-0.000515117	-0.000516422	-0.000512231	-0.000493853	-0.000516434	-0.000517405
	1893.77	-0.000519005	-0.000520783	-0.000518983	-0.000493889	-0.000515142	-0.000531545	-0.000543779	-0.00053774	-0.000513103	-0.000532964	-0.000533931	-0.00051391	-0.000520147	-0.000543055	-0.00049224	-0.000533619	-0.000513781	-0.000554849	-0.000521761	-0.000538612	-0.000502962	-0.00053086	-0.000487541	-0.000465208	-0.000497785	-0.00047071	-0.000514295	-0.000501394	-0.00052176	-0.000481435	-0.000510849	-0.000490879	-0.000475622	-0.000494178	-0.000519001	-0.00049488	-0.000480289	-0.000467202	-0.000495761	-0.00052878	-0.000503554	-0.000513976	-0.000515818	-0.000517103	-0.000512979	-0.000494734	-0.000517373	-0.000518124
	1895.7	-0.000520048	-0.000521841	-0.000520149	-0.00049505	-0.000516279	-0.000532481	-0.000544988	-0.000538597	-0.000513954	-0.000533997	-0.000535002	-0.00051495	-0.000521062	-0.000544069	-0.000493198	-0.000534646	-0.000514901	-0.000555906	-0.000522822	-0.000539475	-0.000503908	-0.000531875	-0.000488581	-0.000466164	-0.000498806	-0.000471724	-0.000515094	-0.000502472	-0.000523009	-0.000482526	-0.000511635	-0.000492042	-0.000476518	-0.000495179	-0.000520214	-0.000496064	-0.000481339	-0.000468213	-0.000496743	-0.000529691	-0.000504239	-0.000514804	-0.000516688	-0.000518139	-0.000514173	-0.000495861	-0.000518417	-0.00051924
	1897.62	-0.000521255	-0.000523001	-0.000521173	-0.000496203	-0.000517518	-0.000533532	-0.000546002	-0.000539506	-0.000514783	-0.000535016	-0.000536124	-0.000515917	-0.000522111	-0.000545383	-0.000494385	-0.000535663	-0.000516003	-0.000557044	-0.000523879	-0.000540573	-0.000504786	-0.000532708	-0.00048947	-0.000467121	-0.000499884	-0.000472516	-0.000516084	-0.000503565	-0.000524184	-0.00048349	-0.000512496	-0.00049303	-0.000477495	-0.000496205	-0.000521289	-0.000497122	-0.00048227	-0.000469283	-0.000497621	-0.000530719	-0.000505253	-0.000515786	-0.000517597	-0.000519396	-0.000515199	-0.000496875	-0.000519236	-0.000520319
	1899.55	-0.000522644	-0.000524189	-0.000522356	-0.000497398	-0.000518687	-0.000534775	-0.000547386	-0.000540683	-0.000515866	-0.000536152	-0.000537461	-0.000516866	-0.000523257	-0.000546727	-0.00049584	-0.000537007	-0.000517037	-0.000558337	-0.000525064	-0.000541886	-0.000505793	-0.000533839	-0.000490322	-0.000468177	-0.00050106	-0.000473457	-0.000517172	-0.000504696	-0.00052531	-0.000484498	-0.000513592	-0.000494221	-0.000478656	-0.000497259	-0.000522375	-0.000498116	-0.000483282	-0.000470541	-0.000498463	-0.000532067	-0.000506587	-0.00051693	-0.000518667	-0.000520755	-0.0005163	-0.000497955	-0.000520314	-0.00052141
	1901.48	-0.000524049	-0.000525434	-0.000523806	-0.00049866	-0.00051987	-0.000536371	-0.000549111	-0.00054214	-0.000517268	-0.000537461	-0.000538815	-0.000518148	-0.000524704	-0.000548185	-0.000497414	-0.00053852	-0.000518257	-0.000559801	-0.000526383	-0.000543404	-0.000507013	-0.000535302	-0.000491541	-0.000469504	-0.000502351	-0.000474752	-0.000518226	-0.000505885	-0.000526583	-0.000485778	-0.000514856	-0.000495624	-0.000479808	-0.000498482	-0.000523575	-0.000499121	-0.000484527	-0.000471796	-0.000499561	-0.000533551	-0.000507954	-0.000518306	-0.00052	-0.000522018	-0.000517769	-0.000499288	-0.000521574	-0.000522699
	1903.41	-0.000525372	-0.000526693	-0.000525236	-0.000499837	-0.000520997	-0.000537858	-0.000550588	-0.000543684	-0.000518525	-0.000538689	-0.000539952	-0.000519528	-0.000526058	-0.000549665	-0.000498584	-0.000539897	-0.000519439	-0.000561186	-0.000527544	-0.000544795	-0.000508341	-0.000536656	-0.00049271	-0.00047088	-0.000503528	-0.000476008	-0.000519332	-0.000507051	-0.000527953	-0.000487125	-0.000516213	-0.000496811	-0.000480857	-0.000499679	-0.000524792	-0.000500057	-0.000485899	-0.00047283	-0.000500863	-0.000534939	-0.000509224	-0.0005197	-0.000521493	-0.000523197	-0.00051923	-0.000500624	-0.000522623	-0.000523938
	1905.34	-0.000526942	-0.000527985	-0.000526739	-0.000501072	-0.000522189	-0.000539097	-0.000552066	-0.000545256	-0.00051963	-0.000539988	-0.000541182	-0.000520938	-0.000527298	-0.000551105	-0.000499554	-0.000541271	-0.000520517	-0.00056266	-0.000528823	-0.000546121	-0.000509836	-0.000538048	-0.000493802	-0.000472255	-0.000504718	-0.000477356	-0.000520728	-0.000508358	-0.000529453	-0.000488413	-0.000517664	-0.000498056	-0.000482041	-0.000500993	-0.000526177	-0.000501026	-0.000487175	-0.000474038	-0.000502306	-0.00053631	-0.000510508	-0.00052106	-0.000523092	-0.000524392	-0.000520706	-0.000502031	-0.000523793	-0.000525309
	1907.27	-0.000528692	-0.000529401	-0.000528309	-0.000502363	-0.000523606	-0.000540443	-0.000553596	-0.000546773	-0.000520867	-0.000541561	-0.000542675	-0.00052251	-0.000528728	-0.000552752	-0.000500721	-0.000542606	-0.000521963	-0.000564231	-0.00053036	-0.000547637	-0.000511402	-0.00053955	-0.000495189	-0.000473597	-0.000506139	-0.000478787	-0.000522337	-0.000509864	-0.000531085	-0.000489662	-0.000519143	-0.000499415	-0.000483315	-0.000502459	-0.00052768	-0.000502291	-0.000488214	-0.00047548	-0.000503733	-0.000537714	-0.000511876	-0.000522457	-0.000524701	-0.00052566	-0.000522178	-0.000503505	-0.000525185	-0.000526934
	1909.19	-0.000530153	-0.000530783	-0.000529708	-0.000503548	-0.000524891	-0.000541754	-0.000554817	-0.00054806	-0.000522139	-0.000543054	-0.000544157	-0.000523905	-0.000530098	-0.000554359	-0.000501978	-0.000543739	-0.000523517	-0.000565645	-0.000531712	-0.00054909	-0.000512715	-0.000540969	-0.000496474	-0.000474768	-0.000507573	-0.000479932	-0.000523795	-0.000511162	-0.000532522	-0.000490867	-0.000520493	-0.000500458	-0.000484521	-0.000503671	-0.000529132	-0.000503734	-0.000489222	-0.000476733	-0.00050479	-0.00053911	-0.000513295	-0.000523737	-0.000526076	-0.000526957	-0.00052329	-0.000504733	-0.000526603	-0.000528415
	1911.12	-0.000531405	-0.00053211	-0.000531117	-0.000504818	-0.000526095	-0.000543076	-0.000556008	-0.000549187	-0.000523497	-0.000544361	-0.000545524	-0.000525103	-0.000531474	-0.000555747	-0.000503359	-0.000544957	-0.000524788	-0.000567036	-0.000532993	-0.000550502	-0.000513821	-0.000542513	-0.000497613	-0.000475885	-0.000508981	-0.000481095	-0.000524984	-0.00051231	-0.00053367	-0.000492195	-0.000521725	-0.000501553	-0.000485843	-0.000504805	-0.000530535	-0.000505174	-0.000490454	-0.000477743	-0.000505689	-0.000540449	-0.000514656	-0.000524943	-0.000527251	-0.000528285	-0.000524359	-0.000505989	-0.000528125	-0.000529657
	1913.05	-0.000532825	-0.000533646	-0.000532645	-0.000506329	-0.000527621	-0.000544607	-0.00055747	-0.000550465	-0.000525119	-0.000545798	-0.000546957	-0.000526476	-0.000533131	-0.000557258	-0.000504919	-0.000546511	-0.000526176	-0.000568627	-0.000534478	-0.000552184	-0.000515061	-0.000544169	-0.000499033	-0.000476965	-0.000510495	-0.000482503	-0.000526218	-0.000513615	-0.000534964	-0.00049363	-0.000522983	-0.00050305	-0.000487206	-0.000506154	-0.000531936	-0.000506562	-0.000491868	-0.000478686	-0.000506875	-0.000541729	-0.000516007	-0.000526335	-0.000528595	-0.000529764	-0.000525818	-0.000507558	-0.000529657	-0.00053085
	1914.98	-0.000534396	-0.000535332	-0.000534116	-0.000508002	-0.000529221	-0.000546122	-0.000559156	-0.000551917	-0.000526736	-0.000547354	-0.000548544	-0.00052786	-0.000534704	-0.000558857	-0.000506516	-0.000548207	-0.000527673	-0.000570334	-0.000535926	-0.000553948	-0.000516455	-0.000545661	-0.000500526	-0.00047808	-0.00051197	-0.000483858	-0.000527747	-0.00051499	-0.000536646	-0.000495058	-0.000524298	-0.000504623	-0.000488558	-0.000507584	-0.000533471	-0.000507873	-0.000493477	-0.00047975	-0.00050832	-0.000543078	-0.000517497	-0.000527959	-0.000530225	-0.00053139	-0.000527509	-0.000509136	-0.000531036	-0.000532138
	1916.91	-0.000536043	-0.000537024	-0.000535638	-0.000509692	-0.000530726	-0.000547754	-0.000561074	-0.000553538	-0.000528179	-0.000548952	-0.000550148	-0.00052924	-0.000536098	-0.000560442	-0.00050811	-0.000549871	-0.000529063	-0.000572036	-0.000537464	-0.000555636	-0.000517955	-0.000547182	-0.000501908	-0.000479419	-0.000513514	-0.000485116	-0.000529457	-0.000516476	-0.000538459	-0.000496414	-0.000525745	-0.000506134	-0.000490143	-0.00050917	-0.000535091	-0.000509251	-0.000495057	-0.000481213	-0.00050989	-0.000544614	-0.000519048	-0.00052963	-0.000531989	-0.000533087	-0.000529263	-0.000510602	-0.000532388	-0.000533588
	1918.84	-0.000537716	-0.000538804	-0.000537193	-0.000511244	-0.000532255	-0.000549599	-0.00056304	-0.000555522	-0.000529634	-0.000550668	-0.000551682	-0.000530868	-0.000537576	-0.000562208	-0.000509679	-0.000551367	-0.000530686	-0.000573793	-0.000539221	-0.000557339	-0.000519612	-0.00054867	-0.000503238	-0.000480775	-0.000515137	-0.000486337	-0.000531177	-0.000517998	-0.00054015	-0.000497522	-0.000527338	-0.000507597	-0.000491674	-0.000510839	-0.000536726	-0.000510765	-0.000496448	-0.000482881	-0.000511432	-0.000546321	-0.000520554	-0.000531262	-0.000533752	-0.000534807	-0.000530908	-0.00051203	-0.000533845	-0.000535117
	1920.77	-0.00053934	-0.000540497	-0.000538633	-0.000512611	-0.000533621	-0.000551338	-0.00056479	-0.000557525	-0.000531126	-0.000552337	-0.000553258	-0.000532511	-0.000539088	-0.000563948	-0.00051111	-0.000552749	-0.000532438	-0.000575533	-0.000540795	-0.000558912	-0.000521249	-0.000549991	-0.000504493	-0.000482229	-0.000516535	-0.000487627	-0.000532837	-0.000519314	-0.000541699	-0.000498666	-0.000528909	-0.000509063	-0.000493087	-0.00051226	-0.000538397	-0.000512414	-0.000498021	-0.000484357	-0.000512849	-0.000548138	-0.000522038	-0.000532844	-0.000535318	-0.000536491	-0.000532282	-0.00051341	-0.000535366	-0.000536629
	1922.69	-0.000541064	-0.000541954	-0.00054022	-0.000513947	-0.000534968	-0.00055293	-0.000566312	-0.000559146	-0.00053263	-0.000553852	-0.00055479	-0.000534063	-0.000540626	-0.00056546	-0.000512393	-0.000554299	-0.000533934	-0.000577139	-0.000542195	-0.00056032	-0.000522778	-0.000551484	-0.000505743	-0.000483867	-0.000517878	-0.000489063	-0.000534305	-0.000520454	-0.000543068	-0.000500078	-0.000530397	-0.000510515	-0.000494673	-0.00051354	-0.000539827	-0.000514022	-0.000499522	-0.000485701	-0.000514221	-0.000549923	-0.000523537	-0.000534338	-0.00053666	-0.000538018	-0.000533547	-0.000514885	-0.000536874	-0.000538087
	1924.62	-0.000542898	-0.000543372	-0.000542025	-0.000515479	-0.00053659	-0.00055453	-0.000567824	-0.000560642	-0.000534307	-0.000555438	-0.000556218	-0.000535625	-0.000542224	-0.00056706	-0.000513751	-0.000556021	-0.000535281	-0.000578869	-0.000543725	-0.000561872	-0.00052435	-0.000553074	-0.000507005	-0.000485209	-0.000519416	-0.000490504	-0.000535624	-0.000521642	-0.000544366	-0.00050149	-0.000531926	-0.00051191	-0.0004962	-0.000514925	-0.000541051	-0.000515385	-0.000500702	-0.000487062	-0.000515622	-0.000551567	-0.000525008	-0.000535864	-0.000538087	-0.000539415	-0.000535013	-0.000516551	-0.000538382	-0.000539611
	1926.55	-0.000544567	-0.000544819	-0.000543754	-0.000517063	-0.000538205	-0.000556136	-0.000569549	-0.000562162	-0.000536002	-0.000557074	-0.000557798	-0.000536998	-0.00054375	-0.00056877	-0.000515216	-0.000557809	-0.000536597	-0.000580652	-0.000545281	-0.000563532	-0.000525933	-0.00055461	-0.000508341	-0.00048629	-0.000520919	-0.000491909	-0.000536949	-0.00052304	-0.000545848	-0.000502929	-0.000533519	-0.000513351	-0.000497595	-0.000516307	-0.000542422	-0.000516709	-0.000502079	-0.000488439	-0.000517036	-0.000553129	-0.000526416	-0.000537432	-0.000539665	-0.000540861	-0.000536651	-0.000518221	-0.000539851	-0.000541294
	1928.48	-0.000545986	-0.000546299	-0.00054535	-0.000518452	-0.000539686	-0.00055767	-0.000571361	-0.000563653	-0.000537427	-0.000558531	-0.000559426	-0.000538245	-0.000545162	-0.000570377	-0.000516651	-0.000559563	-0.000537972	-0.000582172	-0.000546813	-0.000565089	-0.000527449	-0.000556226	-0.000509765	-0.000487381	-0.000522363	-0.000493183	-0.000538194	-0.000524541	-0.000547426	-0.000504317	-0.000534973	-0.000514651	-0.000499005	-0.00051764	-0.00054389	-0.000518119	-0.000503575	-0.000489817	-0.000518389	-0.000554651	-0.000527779	-0.000538931	-0.000541174	-0.000542297	-0.000538203	-0.000519751	-0.000541206	-0.000542896
	1930.41	-0.000547348	-0.000547871	-0.000546833	-0.000519853	-0.000541174	-0.000559216	-0.000573094	-0.000565219	-0.000538825	-0.000559964	-0.000560941	-0.000539682	-0.000546693	-0.00057203	-0.000518166	-0.000561158	-0.00053947	-0.000583738	-0.000548415	-0.000566658	-0.000528936	-0.000557802	-0.000511168	-0.000488547	-0.000523909	-0.000494401	-0.000539457	-0.000526119	-0.000548974	-0.000505459	-0.00053641	-0.000515888	-0.00050045	-0.000519081	-0.000545524	-0.000519659	-0.000505037	-0.000491217	-0.000519707	-0.00055611	-0.000529094	-0.000540468	-0.000542692	-0.000543741	-0.000539727	-0.000521269	-0.000542597	-0.0005443
	1932.34	-0.000548872	-0.000549392	-0.000548248	-0.000521388	-0.000542627	-0.000560747	-0.0005748	-0.00056669	-0.000540347	-0.000561528	-0.00056254	-0.000541185	-0.000548412	-0.000573776	-0.000519723	-0.000562643	-0.000540965	-0.000585424	-0.000549917	-0.000568268	-0.000530426	-0.000559315	-0.00051253	-0.000489917	-0.00052527	-0.000495778	-0.000540977	-0.000527674	-0.000550515	-0.000506671	-0.000538004	-0.000517418	-0.000501963	-0.000520612	-0.000547245	-0.000521253	-0.00050662	-0.00049273	-0.000521085	-0.000557645	-0.000530556	-0.000542083	-0.000544371	-0.000545278	-0.000541259	-0.000522859	-0.000544026	-0.000545705
	1934.27	-0.000550474	-0.000550816	-0.000549755	-0.000522876	-0.000544095	-0.000562134	-0.000576445	-0.000567941	-0.000541731	-0.000563077	-0.000564111	-0.000542576	-0.00055004	-0.000575384	-0.000521158	-0.000564135	-0.000542428	-0.000587025	-0.000551304	-0.000569815	-0.000531937	-0.000560799	-0.000513773	-0.000491319	-0.000526378	-0.000497105	-0.000542592	-0.000528959	-0.000552027	-0.000508015	-0.000539505	-0.00051897	-0.000503385	-0.000522154	-0.000548749	-0.000522622	-0.000508011	-0.000494312	-0.000522432	-0.000559286	-0.000532303	-0.000543668	-0.000546096	-0.000546722	-0.00054265	-0.000524354	-0.000545318	-0.000547158
	1936.19	-0.000552066	-0.000552208	-0.000551376	-0.000524336	-0.000545679	-0.000563635	-0.000578116	-0.000569267	-0.000543057	-0.000564672	-0.000565487	-0.00054406	-0.000551637	-0.00057689	-0.000522664	-0.000565751	-0.00054385	-0.000588885	-0.000552847	-0.000571432	-0.000533456	-0.000562266	-0.000514983	-0.000492636	-0.000527763	-0.000498403	-0.000544143	-0.00053019	-0.000553614	-0.000509393	-0.000541063	-0.00052037	-0.000504749	-0.000523725	-0.000550356	-0.000523942	-0.000509195	-0.000495837	-0.000523776	-0.000560881	-0.000534068	-0.000545138	-0.000547769	-0.000548215	-0.000544168	-0.000525739	-0.000546743	-0.000548648
	1938.12	-0.000553771	-0.000553649	-0.000552954	-0.000525795	-0.000547246	-0.000565289	-0.000579826	-0.000570775	-0.000544542	-0.000566293	-0.000566842	-0.000545573	-0.000553276	-0.000578542	-0.000524194	-0.000567367	-0.000545262	-0.000590799	-0.000554466	-0.000573245	-0.000534898	-0.000563719	-0.000516264	-0.000493811	-0.000529434	-0.000499775	-0.000545681	-0.000531489	-0.000555281	-0.000510904	-0.00054286	-0.000521731	-0.000506197	-0.000525223	-0.000552118	-0.000525229	-0.000510489	-0.00049715	-0.000525205	-0.00056245	-0.000535658	-0.000546496	-0.000549324	-0.000549968	-0.000545847	-0.000527242	-0.000548406	-0.00055017
	1940.05	-0.00055543	-0.00055538	-0.000554468	-0.000527295	-0.000548762	-0.0005669	-0.000581416	-0.000572437	-0.000546088	-0.000567865	-0.000568347	-0.000547001	-0.000554837	-0.000580289	-0.000525458	-0.000568855	-0.000546828	-0.000592372	-0.000556047	-0.000575118	-0.000536305	-0.000565126	-0.000517661	-0.000494964	-0.000531083	-0.000501101	-0.000547237	-0.000532886	-0.000556941	-0.00051239	-0.000544585	-0.00052309	-0.0005077	-0.000526706	-0.000553782	-0.000526557	-0.000511989	-0.000498299	-0.000526635	-0.000564063	-0.000537138	-0.000547892	-0.000550662	-0.000551733	-0.000547369	-0.000528879	-0.00055004	-0.00055169
	1941.98	-0.000556932	-0.000557309	-0.000556052	-0.000528999	-0.000550374	-0.0005685	-0.000582938	-0.000574252	-0.000547672	-0.000569641	-0.000570008	-0.000548548	-0.000556462	-0.000581963	-0.000526728	-0.000570269	-0.000548464	-0.000594016	-0.000557629	-0.000576894	-0.000537826	-0.000566655	-0.000519167	-0.000496394	-0.000532721	-0.000502473	-0.000548742	-0.00053437	-0.000558542	-0.000513731	-0.000546182	-0.000524531	-0.000509248	-0.000528274	-0.000555492	-0.000528284	-0.000513527	-0.000499632	-0.000528087	-0.000565756	-0.000538591	-0.000549341	-0.000551977	-0.000553348	-0.000548931	-0.000530519	-0.000551655	-0.000553289
	1943.91	-0.000558578	-0.00055915	-0.000557781	-0.000530794	-0.000552062	-0.000570114	-0.000584495	-0.000576116	-0.00054932	-0.000571446	-0.000571786	-0.0005501	-0.000558094	-0.000583706	-0.000528287	-0.000571675	-0.000549976	-0.000595745	-0.000559145	-0.000578685	-0.000539474	-0.000568337	-0.000520559	-0.000497934	-0.000534227	-0.000503922	-0.000550159	-0.000535648	-0.000560131	-0.000515139	-0.000547818	-0.00052605	-0.000510695	-0.000529832	-0.000557223	-0.00053007	-0.000514972	-0.000501124	-0.00052962	-0.000567568	-0.000540179	-0.000550864	-0.000553577	-0.000554863	-0.000550539	-0.000532169	-0.000553143	-0.000554965
	1945.84	-0.000560457	-0.000560911	-0.000559622	-0.000532446	-0.000553788	-0.000571829	-0.000586274	-0.000578012	-0.000550942	-0.00057311	-0.000573675	-0.000551625	-0.000559698	-0.000585558	-0.000529978	-0.000573367	-0.000551567	-0.000597397	-0.00056069	-0.000580584	-0.000541348	-0.000570109	-0.000521974	-0.000499583	-0.000535652	-0.000505478	-0.000551629	-0.00053701	-0.000561897	-0.000516759	-0.000549527	-0.000527688	-0.000512068	-0.000531484	-0.000559014	-0.000531854	-0.000516516	-0.000502608	-0.000531209	-0.000569506	-0.000541933	-0.000552542	-0.000555444	-0.000556383	-0.000552014	-0.000533763	-0.00055455	-0.000556666
	1947.76	-0.000562584	-0.000562731	-0.000561542	-0.00053404	-0.000555723	-0.000573671	-0.00058848	-0.000579995	-0.000552671	-0.000575097	-0.000575638	-0.000553567	-0.000561564	-0.000587503	-0.000531933	-0.000575465	-0.000553498	-0.000599405	-0.000562449	-0.000582599	-0.000543474	-0.000572101	-0.000523688	-0.000501403	-0.000537432	-0.000507233	-0.000553351	-0.000538776	-0.000563904	-0.000518535	-0.000551416	-0.00052962	-0.000513814	-0.000533373	-0.000561105	-0.000533969	-0.000518199	-0.000504338	-0.000532864	-0.000571515	-0.000543677	-0.00055438	-0.00055744	-0.000558187	-0.000553809	-0.000535373	-0.000556413	-0.000558471
	1949.69	-0.000565094	-0.000564789	-0.000563613	-0.000535884	-0.000557957	-0.000575727	-0.000591015	-0.00058214	-0.000554764	-0.00057749	-0.000577634	-0.000555874	-0.000563735	-0.000589828	-0.000534209	-0.000577731	-0.000555656	-0.000601769	-0.000564478	-0.00058494	-0.000545701	-0.000574264	-0.000525583	-0.000503091	-0.000539606	-0.000509145	-0.00055542	-0.000540856	-0.000566181	-0.000520453	-0.000553687	-0.000531838	-0.000516124	-0.000535508	-0.000563426	-0.000536078	-0.000520122	-0.000506314	-0.000534723	-0.000573568	-0.000545471	-0.000556528	-0.000559612	-0.000560479	-0.000556138	-0.000537393	-0.000558643	-0.00056043
	1951.62	-0.000567797	-0.000567119	-0.000565891	-0.000538135	-0.000560348	-0.00057816	-0.000593621	-0.000584489	-0.000557162	-0.000580089	-0.000579795	-0.000558285	-0.000566187	-0.000592478	-0.000536492	-0.000580119	-0.000557997	-0.000604268	-0.000566804	-0.000587483	-0.000548099	-0.000576508	-0.000527678	-0.000504873	-0.000541882	-0.000511256	-0.0005577	-0.000543277	-0.000568638	-0.000522467	-0.000556222	-0.000534194	-0.000518663	-0.000537912	-0.000565816	-0.000538141	-0.000522409	-0.00050849	-0.000536921	-0.000575822	-0.000547661	-0.000558983	-0.000562049	-0.000562994	-0.000558756	-0.000539787	-0.000560879	-0.000562544
	1953.55	-0.000570503	-0.000569595	-0.00056844	-0.000540686	-0.000562884	-0.00058079	-0.000596205	-0.000587003	-0.000559684	-0.00058284	-0.000582348	-0.000560936	-0.000568903	-0.000595177	-0.000538924	-0.000582636	-0.000560566	-0.000607063	-0.000569401	-0.000589992	-0.000550627	-0.000578937	-0.000530033	-0.000506982	-0.000544306	-0.000513536	-0.000560101	-0.000545751	-0.000571107	-0.000524564	-0.000558862	-0.00053667	-0.000521185	-0.0005404	-0.000568314	-0.000540489	-0.000524845	-0.000511037	-0.000539466	-0.000578429	-0.000550348	-0.000561612	-0.000564669	-0.000565419	-0.000561529	-0.000542285	-0.000563274	-0.000564965
	1955.48	-0.000573309	-0.000572217	-0.00057137	-0.000543351	-0.000565661	-0.000583607	-0.000598938	-0.000589713	-0.000562381	-0.000585536	-0.00058518	-0.000563604	-0.000571669	-0.000597957	-0.000541541	-0.000585314	-0.000563218	-0.000610022	-0.000572115	-0.000592717	-0.000553177	-0.00058163	-0.000532501	-0.000509227	-0.000546953	-0.000515911	-0.000562698	-0.000548118	-0.000573732	-0.000526899	-0.000561767	-0.000539314	-0.000523792	-0.000542905	-0.000570958	-0.000543061	-0.000527443	-0.000513637	-0.000542162	-0.000581287	-0.000553221	-0.000564384	-0.000567436	-0.0005679	-0.000564209	-0.00054495	-0.000565834	-0.00056778
	1957.41	-0.000576298	-0.000575101	-0.000574407	-0.000546094	-0.000568593	-0.0005867	-0.000601934	-0.000592606	-0.000565247	-0.000588234	-0.000588067	-0.000566084	-0.00057448	-0.000600798	-0.000544104	-0.000588275	-0.000565918	-0.000612973	-0.000574907	-0.000595801	-0.000555962	-0.000584571	-0.000535082	-0.000511714	-0.000549717	-0.000518414	-0.000565457	-0.000550689	-0.00057651	-0.000529509	-0.000564793	-0.000542008	-0.000526507	-0.00054564	-0.000573688	-0.000545791	-0.000530233	-0.000516113	-0.000544868	-0.000584269	-0.000556196	-0.000567164	-0.000570412	-0.000570631	-0.000566714	-0.000547712	-0.000568599	-0.000570804
	1959.34	-0.000579439	-0.000578318	-0.000577324	-0.000548981	-0.000571676	-0.000589827	-0.00060527	-0.000595718	-0.00056816	-0.000591193	-0.00059114	-0.000568705	-0.000577476	-0.000603814	-0.000546912	-0.000591495	-0.000568746	-0.000616134	-0.000577897	-0.000599157	-0.000558955	-0.000587735	-0.000537837	-0.000514464	-0.000552715	-0.000521091	-0.000568416	-0.000553484	-0.000579444	-0.000532359	-0.00056774	-0.00054477	-0.000529301	-0.000548573	-0.000576585	-0.000548669	-0.000533091	-0.000518852	-0.000547695	-0.000587494	-0.00055935	-0.000570003	-0.000573535	-0.000573698	-0.000569389	-0.000550601	-0.000571699	-0.000573943
	1961.26	-0.000582775	-0.000581733	-0.000580438	-0.000551995	-0.000575057	-0.000593036	-0.000608925	-0.000599168	-0.000571191	-0.000594487	-0.000594379	-0.000571681	-0.000580725	-0.000607203	-0.000550103	-0.000594883	-0.000571719	-0.00061965	-0.000581106	-0.000602772	-0.000562119	-0.000591049	-0.000540686	-0.000517295	-0.000555955	-0.000524048	-0.000571561	-0.000556391	-0.000582809	-0.000535397	-0.000570815	-0.000547769	-0.000532201	-0.000551594	-0.000579793	-0.000551588	-0.000536074	-0.000521891	-0.000550722	-0.000591058	-0.0005625	-0.000573048	-0.000576913	-0.000577126	-0.000572506	-0.000553861	-0.000574877	-0.000577142
	1963.19	-0.000586385	-0.000585186	-0.000583801	-0.000555248	-0.000578582	-0.000596471	-0.000612588	-0.000602699	-0.000574394	-0.000598081	-0.000597664	-0.000575044	-0.000584248	-0.000610829	-0.000553483	-0.000598346	-0.000574937	-0.000623463	-0.00058462	-0.000606628	-0.000565578	-0.000594485	-0.000543593	-0.000520334	-0.000559304	-0.000527249	-0.000574759	-0.000559495	-0.000586486	-0.000538543	-0.00057409	-0.000550957	-0.000535136	-0.00055479	-0.000583285	-0.00055468	-0.000539135	-0.000524999	-0.000553936	-0.000594842	-0.000565756	-0.000576329	-0.000580568	-0.000580717	-0.000575999	-0.000557331	-0.000578106	-0.000580284
	1965.12	-0.000590249	-0.000588675	-0.000587305	-0.000558806	-0.000582075	-0.000600049	-0.000616336	-0.000606195	-0.000577764	-0.000601826	-0.000601303	-0.000578762	-0.000587974	-0.000614676	-0.000557021	-0.000601986	-0.000578472	-0.000627495	-0.000588422	-0.000610569	-0.000569157	-0.00059812	-0.000546727	-0.000523686	-0.000562931	-0.000530544	-0.000578251	-0.00056278	-0.000590327	-0.000541845	-0.000577688	-0.000554331	-0.000538227	-0.000558197	-0.000586988	-0.0005582	-0.000542303	-0.00052824	-0.000557284	-0.000598674	-0.000569256	-0.000580002	-0.000584223	-0.000584359	-0.000579617	-0.000560923	-0.000581588	-0.000583622
	1967.05	-0.000594212	-0.000592283	-0.00059107	-0.000562466	-0.000585671	-0.000603828	-0.000620321	-0.000609905	-0.000581366	-0.000605645	-0.000605218	-0.000582627	-0.000591777	-0.000618777	-0.00056047	-0.000605791	-0.000582194	-0.000631557	-0.000592073	-0.000614452	-0.000572804	-0.000601776	-0.000550104	-0.000527082	-0.000566732	-0.000533849	-0.000582103	-0.000566174	-0.000594242	-0.000545167	-0.000581564	-0.000557855	-0.000541675	-0.000561763	-0.000590712	-0.00056203	-0.000545731	-0.000531669	-0.000560699	-0.000602464	-0.000572745	-0.000584004	-0.000587921	-0.000588052	-0.000583289	-0.000564697	-0.000585245	-0.000587342
	1968.98	-0.000598148	-0.000596127	-0.000594861	-0.000566162	-0.000589353	-0.000607779	-0.000624376	-0.000613785	-0.000585173	-0.000609554	-0.000609012	-0.000586445	-0.000595568	-0.000622965	-0.000563814	-0.000609565	-0.000585891	-0.000635498	-0.000595475	-0.00061845	-0.000576561	-0.000605364	-0.000553558	-0.000530422	-0.00057047	-0.000537203	-0.000585943	-0.000569753	-0.000598043	-0.000548442	-0.0005853	-0.000561343	-0.000545339	-0.000565465	-0.000594318	-0.000565819	-0.000549294	-0.000535126	-0.000564207	-0.000606273	-0.000576332	-0.000587975	-0.00059178	-0.000591885	-0.000587087	-0.000568385	-0.000588954	-0.00059113
	1970.91	-0.000602158	-0.00060015	-0.000598559	-0.000569892	-0.000593125	-0.000611769	-0.000628617	-0.000617729	-0.000589051	-0.000613525	-0.000612865	-0.000590135	-0.000599467	-0.000627166	-0.000567419	-0.000613503	-0.000589484	-0.000639446	-0.000599015	-0.000622659	-0.000580344	-0.000609109	-0.000557142	-0.000533907	-0.000574262	-0.00054075	-0.000589713	-0.000573424	-0.00060191	-0.000551906	-0.000589029	-0.000564891	-0.000549077	-0.00056915	-0.000597993	-0.000569337	-0.000552863	-0.0005386	-0.000567884	-0.0006103	-0.000580236	-0.00059179	-0.000595691	-0.000595907	-0.000590864	-0.000571996	-0.000592579	-0.000594882
	1972.83	-0.000606181	-0.0006042	-0.000602448	-0.000573604	-0.000597176	-0.000615806	-0.000632901	-0.000621776	-0.000592951	-0.000617589	-0.000616881	-0.000593767	-0.000603535	-0.00063138	-0.000571288	-0.000617623	-0.000593096	-0.000643493	-0.000602767	-0.000626891	-0.000584154	-0.000612967	-0.000560795	-0.000537499	-0.000578128	-0.000544369	-0.000593444	-0.000577035	-0.000605892	-0.000555478	-0.000592984	-0.000568688	-0.000552894	-0.00057273	-0.000601853	-0.000572651	-0.000556513	-0.000542187	-0.000571639	-0.000614469	-0.000584191	-0.000595491	-0.000599671	-0.000599848	-0.000594602	-0.0005758	-0.000596206	-0.000598693
	1974.76	-0.000610085	-0.000608179	-0.000606472	-0.00057744	-0.000601306	-0.000619852	-0.000636968	-0.000625839	-0.00059683	-0.000621759	-0.000620866	-0.000597488	-0.000607573	-0.000635612	-0.000575228	-0.000621639	-0.000596803	-0.00064762	-0.000606729	-0.000631219	-0.00058806	-0.00061692	-0.00056435	-0.00054112	-0.000582001	-0.000547999	-0.000597141	-0.0005807	-0.000609936	-0.000558984	-0.000597055	-0.000572625	-0.000556645	-0.000576444	-0.000605861	-0.000576103	-0.000560291	-0.000545732	-0.000575295	-0.00061854	-0.000588031	-0.000599188	-0.000603691	-0.000603672	-0.000598403	-0.000579722	-0.00060012	-0.00060245
	1976.69	-0.000614102	-0.000612121	-0.000610455	-0.000581365	-0.000605234	-0.000623794	-0.000641059	-0.000629811	-0.000600618	-0.000625912	-0.000624932	-0.000601285	-0.000611584	-0.000639845	-0.0005791	-0.000625633	-0.000600623	-0.000651926	-0.000610892	-0.000635615	-0.000592041	-0.000621	-0.000567901	-0.000544738	-0.000585828	-0.000551689	-0.000601013	-0.000584421	-0.00061414	-0.000562459	-0.000601201	-0.000576435	-0.000560257	-0.000580298	-0.000609911	-0.000579815	-0.000564101	-0.000549276	-0.000578839	-0.000622589	-0.000591894	-0.000603084	-0.000607691	-0.000607586	-0.000602159	-0.00058362	-0.000604176	-0.000606226
	1978.62	-0.000618307	-0.000616279	-0.000614463	-0.00058515	-0.000609171	-0.000627725	-0.000645229	-0.0006338	-0.000604328	-0.000629954	-0.00062905	-0.000605167	-0.000615565	-0.000644149	-0.000582805	-0.00062971	-0.00060454	-0.000656315	-0.000614997	-0.00063986	-0.000596022	-0.000624943	-0.000571495	-0.000548211	-0.000589569	-0.000555287	-0.00060497	-0.000588152	-0.000618323	-0.000565903	-0.000605239	-0.000580069	-0.000563849	-0.000584113	-0.000613855	-0.000583648	-0.000567849	-0.000553034	-0.000582418	-0.000626746	-0.000595821	-0.000607135	-0.000611825	-0.000611623	-0.000606012	-0.000587496	-0.000608188	-0.000610207
	1980.55	-0.000622523	-0.00062055	-0.000618486	-0.000588904	-0.000613241	-0.000631719	-0.000649444	-0.000637949	-0.000607956	-0.000634036	-0.000632996	-0.000609138	-0.000619371	-0.000648499	-0.000586403	-0.000633768	-0.000608412	-0.000660601	-0.000618954	-0.000644089	-0.000599986	-0.000628763	-0.000575102	-0.000551582	-0.000593379	-0.000558953	-0.00060877	-0.00059184	-0.000622355	-0.000569394	-0.000609199	-0.000583722	-0.000567477	-0.000587955	-0.000617771	-0.000587412	-0.000571497	-0.000556716	-0.000586145	-0.000631019	-0.000599718	-0.000611021	-0.000616121	-0.000615768	-0.000610105	-0.000591351	-0.000612195	-0.000614216
	1982.48	-0.000626831	-0.000624753	-0.000622476	-0.000592862	-0.000617315	-0.000635687	-0.00065377	-0.000642169	-0.000611698	-0.000638248	-0.000636929	-0.000613027	-0.00062326	-0.000652641	-0.000590058	-0.000637761	-0.000612297	-0.000664916	-0.000622851	-0.00064846	-0.000603934	-0.000632728	-0.00057871	-0.000555021	-0.000597344	-0.000562688	-0.000612496	-0.000595317	-0.000626374	-0.000572921	-0.000613339	-0.000587489	-0.000571243	-0.00059178	-0.000621793	-0.000590998	-0.00057502	-0.000560284	-0.000590085	-0.000635359	-0.000603615	-0.000614826	-0.000620381	-0.000619931	-0.000614134	-0.00059523	-0.000616069	-0.000618174
	1984.41	-0.000631254	-0.000628919	-0.000626469	-0.000596932	-0.000621412	-0.000639817	-0.000658082	-0.000646309	-0.000615668	-0.000642465	-0.000640998	-0.000616882	-0.000627384	-0.000656587	-0.000593821	-0.000641779	-0.000616288	-0.000669257	-0.000626749	-0.000652948	-0.000607939	-0.000636861	-0.000582294	-0.000558688	-0.000601468	-0.000566215	-0.000616269	-0.000598774	-0.000630462	-0.000576441	-0.000617544	-0.000591323	-0.000575181	-0.000595603	-0.000625921	-0.000594626	-0.000578636	-0.000564068	-0.000594199	-0.000639687	-0.000607591	-0.000619021	-0.000624523	-0.000624012	-0.000618036	-0.000599157	-0.000619864	-0.000622278
	1986.33	-0.000635688	-0.000632856	-0.000630516	-0.000600932	-0.000625444	-0.000644199	-0.00066235	-0.000650393	-0.000619722	-0.000646707	-0.000645152	-0.000620891	-0.000631579	-0.000660561	-0.000597671	-0.000645937	-0.000620372	-0.000673593	-0.00063071	-0.000657496	-0.000612088	-0.000641051	-0.000585915	-0.000562538	-0.000605611	-0.000569816	-0.000620111	-0.000602497	-0.000634628	-0.00058007	-0.000621741	-0.000595178	-0.000579065	-0.000599582	-0.000630152	-0.000598505	-0.00058251	-0.00056786	-0.000598175	-0.000644019	-0.000611623	-0.000623425	-0.000628637	-0.000628065	-0.000622062	-0.00060316	-0.000623845	-0.000626439
	1988.26	-0.00064022	-0.000636799	-0.000634645	-0.000604897	-0.000629402	-0.000648507	-0.000666671	-0.000654544	-0.000623967	-0.000651031	-0.00064931	-0.000625023	-0.000635931	-0.000664707	-0.000601757	-0.000650206	-0.000624573	-0.000678102	-0.000634875	-0.000662071	-0.000616325	-0.000645305	-0.000589605	-0.000566333	-0.000609568	-0.000573549	-0.00062414	-0.000606549	-0.00063891	-0.000583857	-0.000626038	-0.000599061	-0.000582827	-0.000603628	-0.000634413	-0.000602648	-0.000586497	-0.000571619	-0.000601916	-0.000648466	-0.000615764	-0.00062764	-0.000632841	-0.00063222	-0.00062619	-0.000607304	-0.000627943	-0.000630619
	1990.19	-0.000644862	-0.000641154	-0.000638904	-0.000608843	-0.000633654	-0.000652842	-0.000671212	-0.000658817	-0.000628239	-0.000655504	-0.000653402	-0.000629277	-0.000640341	-0.000669233	-0.000606096	-0.000654655	-0.000628786	-0.000682674	-0.000639288	-0.000666762	-0.000620622	-0.000649656	-0.000593395	-0.000570062	-0.000613558	-0.000577235	-0.000628422	-0.000610836	-0.00064333	-0.000587909	-0.000630356	-0.000603113	-0.000586625	-0.000607789	-0.000638639	-0.00060697	-0.000590541	-0.000575539	-0.000605644	-0.000653064	-0.000619995	-0.000631857	-0.000637204	-0.000636524	-0.00063033	-0.000611579	-0.000632127	-0.000635077
	1992.12	-0.000649512	-0.00064564	-0.000643291	-0.000612867	-0.000638232	-0.000657337	-0.000675987	-0.000663208	-0.000632232	-0.000660142	-0.000657639	-0.000633714	-0.000644569	-0.000674135	-0.000610477	-0.000659304	-0.00063291	-0.000687291	-0.000643784	-0.000671508	-0.000624937	-0.000653982	-0.000597289	-0.000573818	-0.000617777	-0.000581184	-0.000632802	-0.000614987	-0.000647754	-0.000592197	-0.000634756	-0.000607432	-0.000590494	-0.000612069	-0.000642899	-0.000611146	-0.000594662	-0.000579403	-0.00060961	-0.000657713	-0.000624258	-0.000636057	-0.000641754	-0.000640859	-0.000634547	-0.000615976	-0.000636566	-0.000639658
	1994.05	-0.000654092	-0.000650123	-0.000647756	-0.000617169	-0.000642815	-0.000661726	-0.000680775	-0.000667709	-0.000636334	-0.000664771	-0.000662196	-0.000638174	-0.000648801	-0.000679131	-0.000614813	-0.0006638	-0.000637	-0.00069206	-0.000648285	-0.000676177	-0.000629233	-0.000658256	-0.000601242	-0.000577704	-0.000622169	-0.000585427	-0.000637192	-0.000618854	-0.000652186	-0.000596413	-0.00063934	-0.000611831	-0.000594519	-0.000616265	-0.000647324	-0.000615161	-0.00059889	-0.000583355	-0.000613976	-0.000662423	-0.000628645	-0.00064017	-0.000646449	-0.000645182	-0.000638852	-0.000620385	-0.000641142	-0.000644003
	1995.98	-0.000658626	-0.00065476	-0.000652301	-0.000621508	-0.0006474	-0.000666219	-0.000685621	-0.000672226	-0.000640744	-0.000669462	-0.000666965	-0.00064258	-0.000653267	-0.000683987	-0.000619106	-0.000668108	-0.000641163	-0.000696834	-0.000652686	-0.000680954	-0.000633635	-0.000662582	-0.000605423	-0.000581783	-0.000626727	-0.000589761	-0.000641542	-0.000622694	-0.00065679	-0.000600479	-0.000643938	-0.000616159	-0.000598811	-0.000620438	-0.000651921	-0.000619373	-0.00060321	-0.000587623	-0.0006185	-0.00066722	-0.000633075	-0.000644541	-0.000651233	-0.000649604	-0.00064322	-0.000624688	-0.000645659	-0.000648247
	1997.9	-0.000663261	-0.000659387	-0.000656781	-0.000625661	-0.000651974	-0.000670927	-0.000690485	-0.000676825	-0.00064518	-0.000674267	-0.000671758	-0.000646962	-0.000657847	-0.000688562	-0.000623346	-0.00067257	-0.000645425	-0.000701641	-0.000656932	-0.000685885	-0.000638045	-0.000666965	-0.000609711	-0.00058588	-0.000631255	-0.000594168	-0.000645805	-0.000626791	-0.000661367	-0.000604515	-0.000648515	-0.00062052	-0.000603179	-0.000624616	-0.000656468	-0.000623707	-0.000607416	-0.000591834	-0.000622801	-0.000671916	-0.000637461	-0.000649031	-0.000656074	-0.000654143	-0.000647686	-0.000629014	-0.000650013	-0.000652491
	1999.83	-0.000667933	-0.000663997	-0.000661132	-0.000629862	-0.000656483	-0.000675516	-0.000695175	-0.00068162	-0.00064967	-0.000679021	-0.00067641	-0.000651233	-0.000662426	-0.000693046	-0.000627576	-0.000677288	-0.000649701	-0.000706497	-0.000661274	-0.000690828	-0.000642394	-0.000671412	-0.000613797	-0.000589927	-0.000635625	-0.000598462	-0.000650198	-0.000631194	-0.000665817	-0.000608574	-0.000653167	-0.000624855	-0.000607417	-0.000628804	-0.000660867	-0.000628015	-0.000611434	-0.000595927	-0.00062689	-0.000676497	-0.000641934	-0.000653433	-0.000660833	-0.000658685	-0.000652181	-0.000633397	-0.000654201	-0.000656678
	2001.76	-0.000672477	-0.000668526	-0.000665516	-0.000634111	-0.000661036	-0.000680024	-0.000699807	-0.000686271	-0.000654124	-0.000683688	-0.000680869	-0.000655476	-0.000666978	-0.000697645	-0.000631803	-0.000682072	-0.000653984	-0.000711194	-0.000665621	-0.000695761	-0.000646737	-0.000675912	-0.000617851	-0.00059388	-0.000639977	-0.000602489	-0.000654641	-0.000635454	-0.000670309	-0.000612589	-0.000657763	-0.000629063	-0.00061148	-0.000633099	-0.000665202	-0.000632268	-0.000615358	-0.000600066	-0.000630957	-0.000681087	-0.000646394	-0.000658094	-0.000665359	-0.000663122	-0.000656548	-0.000637747	-0.000658435	-0.000660972
	2003.69	-0.000677022	-0.000672791	-0.000669923	-0.000638287	-0.000665553	-0.00068459	-0.000704448	-0.000690682	-0.000658434	-0.000688168	-0.000685204	-0.000659791	-0.000671423	-0.000702279	-0.000635957	-0.000686688	-0.000658327	-0.000715836	-0.000669874	-0.000700592	-0.000651001	-0.000680404	-0.000621864	-0.000597718	-0.000644273	-0.00060635	-0.000658883	-0.000639463	-0.00067483	-0.000616504	-0.000662298	-0.000633324	-0.000615408	-0.00063734	-0.000669552	-0.000636322	-0.000619375	-0.00060414	-0.000635063	-0.000685643	-0.000650834	-0.000662942	-0.000669687	-0.000667484	-0.000660894	-0.000642156	-0.000662821	-0.000665386
	2005.62	-0.000681688	-0.000677069	-0.000674332	-0.00064248	-0.000669998	-0.000689108	-0.000709094	-0.000695114	-0.000662802	-0.000692532	-0.000689562	-0.000664116	-0.000675766	-0.000706971	-0.000640022	-0.000691017	-0.000662629	-0.000720558	-0.000674379	-0.000705327	-0.000655368	-0.000684831	-0.000625789	-0.000601649	-0.000648478	-0.000610197	-0.000663092	-0.000643595	-0.000679397	-0.000620327	-0.00066694	-0.000637581	-0.000619398	-0.000641446	-0.000674013	-0.000640417	-0.000623567	-0.000608187	-0.000639144	-0.000690239	-0.000655372	-0.000667584	-0.000673946	-0.000671925	-0.000665319	-0.000646512	-0.0006673	-0.000669777
	2007.55	-0.000686419	-0.000681463	-0.000678792	-0.000646714	-0.000674429	-0.000693537	-0.000713838	-0.000699586	-0.000667162	-0.00069705	-0.000693941	-0.00066842	-0.000680081	-0.000711721	-0.000644148	-0.000695112	-0.000666822	-0.000725228	-0.000678865	-0.000710037	-0.000659844	-0.000689201	-0.000629799	-0.000605619	-0.000652779	-0.000613995	-0.000667282	-0.000647759	-0.000683921	-0.00062409	-0.000671592	-0.000641691	-0.000623593	-0.000645467	-0.000678507	-0.00064469	-0.000627728	-0.000612303	-0.000643229	-0.000694907	-0.000659682	-0.000671947	-0.000678234	-0.00067648	-0.00066962	-0.000650679	-0.00067177	-0.000674145
	2009.48	-0.000691168	-0.000685842	-0.000683128	-0.000650942	-0.000678737	-0.000697895	-0.000718581	-0.000704147	-0.000671356	-0.000701643	-0.000698258	-0.000672547	-0.000684318	-0.000716395	-0.000648325	-0.000699285	-0.000670988	-0.000729829	-0.000683032	-0.0007147	-0.000664156	-0.000693567	-0.000633684	-0.000609481	-0.000657193	-0.0006178	-0.000671475	-0.000651824	-0.000688182	-0.000627995	-0.000676159	-0.000645827	-0.000627863	-0.000649444	-0.000682881	-0.000648894	-0.000631779	-0.000616394	-0.000647477	-0.000699456	-0.000663719	-0.000675972	-0.000682612	-0.000681056	-0.000673747	-0.000654888	-0.000675977	-0.000678482
	2011.4	-0.00069582	-0.000690329	-0.000687277	-0.000655124	-0.000683009	-0.000702087	-0.000723165	-0.000708563	-0.000675444	-0.000706111	-0.000702617	-0.000676476	-0.000688532	-0.000720941	-0.000652352	-0.000703744	-0.000675196	-0.000734375	-0.000687253	-0.000719395	-0.000668304	-0.000697809	-0.00063751	-0.000613332	-0.000661555	-0.000621794	-0.000675819	-0.000655759	-0.00069231	-0.000632089	-0.000680609	-0.000649934	-0.000632007	-0.000653585	-0.00068716	-0.000653073	-0.000635684	-0.000620363	-0.00065173	-0.000703977	-0.000667841	-0.000679844	-0.000687034	-0.000685587	-0.000677802	-0.000659156	-0.00067985	-0.000682705
	2013.33	-0.000700418	-0.000694828	-0.000691442	-0.000659259	-0.000687488	-0.000706248	-0.000727632	-0.000712619	-0.000679499	-0.000710527	-0.000707034	-0.000680535	-0.000693037	-0.000725352	-0.00065634	-0.000708287	-0.000679471	-0.0007389	-0.000691517	-0.000724077	-0.000672408	-0.000701886	-0.000641508	-0.000617212	-0.000665843	-0.000625696	-0.00068007	-0.000659411	-0.000696637	-0.000636181	-0.000684883	-0.000653984	-0.000636036	-0.000657945	-0.000691433	-0.000657201	-0.000639488	-0.000624327	-0.000655822	-0.00070866	-0.000672098	-0.000683913	-0.000691395	-0.00068994	-0.000681871	-0.000663401	-0.000683713	-0.000686772
	2015.26	-0.000705016	-0.000699167	-0.000695609	-0.000663308	-0.000692148	-0.000710637	-0.000732022	-0.000716701	-0.000683492	-0.00071505	-0.000711398	-0.00068477	-0.000697761	-0.000729693	-0.000660385	-0.000712646	-0.000683703	-0.000743482	-0.000695757	-0.000728655	-0.000676558	-0.00070601	-0.00064535	-0.000621063	-0.000670068	-0.000629419	-0.0006841	-0.000663073	-0.000701162	-0.000640174	-0.000689166	-0.000658126	-0.000639967	-0.000662275	-0.000695778	-0.000661148	-0.00064342	-0.000628274	-0.00065983	-0.000713263	-0.000676425	-0.000688175	-0.000695695	-0.000694113	-0.000686129	-0.000667702	-0.000687836	-0.000690792
	2017.19	-0.000709492	-0.000703525	-0.000699649	-0.000667349	-0.000696835	-0.000715169	-0.000736377	-0.00072095	-0.0006875	-0.000719669	-0.000715786	-0.000689112	-0.000702294	-0.000734174	-0.000664487	-0.00071678	-0.000687856	-0.000748031	-0.000700167	-0.000733232	-0.000680755	-0.000710292	-0.000649062	-0.000624915	-0.000674211	-0.000633282	-0.000688139	-0.000667128	-0.000705692	-0.000643909	-0.000693483	-0.000662222	-0.000643787	-0.000666483	-0.000700183	-0.000665097	-0.000647401	-0.000632079	-0.000663729	-0.000717647	-0.000680655	-0.00069262	-0.000700044	-0.000698326	-0.000690535	-0.000671856	-0.000692197	-0.000694888
	2019.12	-0.000713919	-0.000707818	-0.000703713	-0.000671499	-0.000701259	-0.000719645	-0.00074082	-0.000725218	-0.000691616	-0.000724163	-0.000720081	-0.000693566	-0.0007065	-0.000738822	-0.000668714	-0.000720799	-0.000691954	-0.000752465	-0.00070444	-0.000737776	-0.000684919	-0.00071459	-0.00065283	-0.000628807	-0.00067826	-0.000637118	-0.000692165	-0.000671329	-0.000710087	-0.000647356	-0.000697778	-0.000666251	-0.000647649	-0.000670563	-0.000704501	-0.000668963	-0.000651372	-0.000635996	-0.000667605	-0.000721979	-0.000684592	-0.000697071	-0.000704486	-0.000702482	-0.000694768	-0.000675789	-0.00069653	-0.000698977
	2021.05	-0.000718319	-0.00071195	-0.000707927	-0.000675544	-0.000705205	-0.000723978	-0.000745328	-0.000729583	-0.000695788	-0.000728417	-0.000724184	-0.000697786	-0.000710428	-0.000743412	-0.000672843	-0.000724926	-0.000695976	-0.000756778	-0.000708358	-0.000742255	-0.000689076	-0.000718872	-0.000656608	-0.00063263	-0.000682267	-0.000640984	-0.000696079	-0.000675299	-0.000714215	-0.000650886	-0.000702187	-0.000670282	-0.000651664	-0.000674458	-0.000708703	-0.000672684	-0.000655411	-0.000640028	-0.000671579	-0.000726316	-0.0006884	-0.000701171	-0.00070895	-0.000706591	-0.000698829	-0.000679745	-0.000700607	-0.00070304
	2022.98	-0.00072266	-0.000716131	-0.000712187	-0.000679409	-0.000709037	-0.000728088	-0.000749734	-0.000733971	-0.000700006	-0.000732562	-0.000728355	-0.000701647	-0.000714225	-0.00074784	-0.000676772	-0.000729326	-0.000700021	-0.000761002	-0.000712138	-0.00074674	-0.000693195	-0.000723273	-0.000660553	-0.000636345	-0.000686415	-0.000645105	-0.000700037	-0.000679032	-0.000718221	-0.00065455	-0.000706621	-0.000674224	-0.000655802	-0.000678346	-0.000712832	-0.000676649	-0.000659394	-0.00064382	-0.000675541	-0.000730664	-0.00069234	-0.000705102	-0.000713268	-0.000710894	-0.000702848	-0.000683768	-0.000704465	-0.000707178
	2024.9	-0.000727101	-0.000720266	-0.000716496	-0.000683361	-0.000713115	-0.000732199	-0.00075405	-0.000738291	-0.000704193	-0.000736878	-0.000732636	-0.00070557	-0.000718214	-0.000752134	-0.000680664	-0.000733796	-0.00070402	-0.000765353	-0.000716028	-0.000751206	-0.0006972	-0.000727574	-0.000664437	-0.000640086	-0.000690738	-0.000649146	-0.000704149	-0.000682772	-0.000722313	-0.000658254	-0.000711057	-0.000678225	-0.000660015	-0.000682328	-0.000716847	-0.000680871	-0.000663367	-0.000647555	-0.000679385	-0.000734993	-0.000696583	-0.000709137	-0.000717359	-0.000715191	-0.000706741	-0.000687845	-0.000708287	-0.00071136
	2026.83	-0.000731463	-0.000724321	-0.000720826	-0.000687486	-0.000717378	-0.000736547	-0.000758468	-0.000742656	-0.000708245	-0.000741484	-0.000736906	-0.000709757	-0.000722511	-0.000756342	-0.000684517	-0.000738112	-0.000707871	-0.000769788	-0.000720251	-0.000755576	-0.000701207	-0.000731652	-0.000668087	-0.000643836	-0.00069505	-0.000653047	-0.000708336	-0.000686627	-0.000726419	-0.000662168	-0.000715533	-0.000682265	-0.000664151	-0.000686266	-0.000720825	-0.00068496	-0.000667351	-0.000651402	-0.000683181	-0.000739196	-0.000701048	-0.000713177	-0.000721344	-0.000719356	-0.00071072	-0.000692013	-0.000712316	-0.00071566
	2028.76	-0.000735622	-0.000728571	-0.000725057	-0.000691781	-0.000721794	-0.000740945	-0.000763037	-0.000747045	-0.000712363	-0.000746121	-0.000741161	-0.00071403	-0.000726853	-0.000760673	-0.000688392	-0.000742359	-0.000711886	-0.000774191	-0.000724695	-0.000759905	-0.000705289	-0.000735815	-0.000671822	-0.000647591	-0.000699239	-0.000656899	-0.000712463	-0.000690545	-0.000730591	-0.000666104	-0.000719901	-0.000686202	-0.000668082	-0.000690273	-0.000724913	-0.000688916	-0.000671253	-0.000655261	-0.000687008	-0.000743349	-0.000705378	-0.000717327	-0.000725417	-0.000723563	-0.000714911	-0.000696251	-0.000716609	-0.000720068
	2030.69	-0.000739942	-0.000733093	-0.00072932	-0.000696086	-0.000726224	-0.000745318	-0.000767712	-0.000751392	-0.000716747	-0.000750637	-0.000745485	-0.000718287	-0.000731126	-0.00076525	-0.000692396	-0.000746609	-0.000716123	-0.000778791	-0.000729111	-0.000764406	-0.000709417	-0.000739976	-0.000675681	-0.000651452	-0.000703326	-0.000660629	-0.000716504	-0.000694554	-0.000734905	-0.000669908	-0.000724251	-0.000690312	-0.000671884	-0.000694432	-0.000729212	-0.00069296	-0.000675185	-0.000659299	-0.000690869	-0.000747692	-0.000709575	-0.00072169	-0.000729795	-0.000727846	-0.000719087	-0.000700514	-0.000720976	-0.000724335
	2032.62	-0.000744487	-0.000737757	-0.000733758	-0.000700116	-0.000730552	-0.000749778	-0.000772418	-0.00075577	-0.000721223	-0.000755175	-0.000749963	-0.000722543	-0.000735518	-0.000769876	-0.00069648	-0.0007509	-0.000720294	-0.00078351	-0.000733319	-0.000769085	-0.00071376	-0.00074411	-0.000679659	-0.000655349	-0.000707456	-0.000664453	-0.000720559	-0.0006986	-0.000739194	-0.000673841	-0.000728736	-0.000694663	-0.000675708	-0.000698463	-0.000733768	-0.000697038	-0.000679218	-0.000663377	-0.000694842	-0.000752342	-0.000713779	-0.000726124	-0.000734437	-0.000732217	-0.000723331	-0.000704766	-0.000725347	-0.000728609
	2034.55	-0.000749127	-0.000742419	-0.000738322	-0.000704039	-0.00073501	-0.000754271	-0.000777	-0.000760232	-0.00072559	-0.000759781	-0.000754494	-0.000726738	-0.000740131	-0.000774482	-0.000700708	-0.000755397	-0.000724551	-0.000788207	-0.000737307	-0.00077386	-0.000718289	-0.000748524	-0.000683721	-0.000659238	-0.000711742	-0.00066856	-0.000724766	-0.000702673	-0.000743541	-0.000677841	-0.000733476	-0.000699034	-0.000679671	-0.000702447	-0.000738382	-0.000701188	-0.000683407	-0.00066726	-0.00069893	-0.000757077	-0.000717903	-0.000730514	-0.000739077	-0.000736698	-0.000727714	-0.000709046	-0.000729753	-0.000733035
	2036.47	-0.000753805	-0.000746888	-0.000742809	-0.000708144	-0.000739573	-0.00075866	-0.000781379	-0.000764645	-0.000729816	-0.000764321	-0.00075893	-0.000730887	-0.00074477	-0.000779086	-0.00070509	-0.000759953	-0.000728882	-0.000792937	-0.000741421	-0.000778667	-0.000722568	-0.00075291	-0.000687662	-0.000663074	-0.000716053	-0.000672765	-0.000729122	-0.000706846	-0.000748042	-0.000681737	-0.000738417	-0.00070332	-0.000683614	-0.00070663	-0.000742738	-0.00070543	-0.000687699	-0.000671187	-0.000703008	-0.000761592	-0.000722031	-0.000734778	-0.000743676	-0.000741147	-0.000732023	-0.000713277	-0.000733975	-0.000737362
	2038.4	-0.000758355	-0.000751167	-0.000747034	-0.000712473	-0.000744073	-0.000762914	-0.000785715	-0.00076897	-0.000734016	-0.000768725	-0.000763172	-0.000735104	-0.000749216	-0.000783469	-0.000709346	-0.000764243	-0.000733041	-0.000797483	-0.000745672	-0.000783311	-0.000726561	-0.0007571	-0.000691595	-0.000666915	-0.000720296	-0.00067682	-0.000733382	-0.000710946	-0.000752502	-0.000685813	-0.000743211	-0.000707448	-0.000687495	-0.000710859	-0.000746884	-0.000709498	-0.000691921	-0.000675176	-0.000707075	-0.000765952	-0.000726266	-0.000738988	-0.000748202	-0.000745319	-0.000736271	-0.000717438	-0.000737968	-0.000741642
	2040.33	-0.00076278	-0.000755444	-0.000751059	-0.000716797	-0.000748579	-0.000767023	-0.000790203	-0.000773307	-0.000738087	-0.000772977	-0.000767151	-0.000739214	-0.000753442	-0.000787641	-0.000713267	-0.000768227	-0.000737136	-0.000801852	-0.000749777	-0.00078775	-0.000730467	-0.000761423	-0.000695466	-0.000670879	-0.000724494	-0.000680696	-0.000737295	-0.000714808	-0.0007568	-0.000690004	-0.000747767	-0.000711416	-0.000691541	-0.000715102	-0.000751057	-0.000713539	-0.000696001	-0.000678979	-0.000711039	-0.00077023	-0.000730508	-0.000743156	-0.000752456	-0.000749311	-0.000740446	-0.000721556	-0.000742034	-0.000745805
	2042.26	-0.000767199	-0.000759626	-0.000755063	-0.000720884	-0.000752961	-0.000771019	-0.000794779	-0.000777528	-0.00074189	-0.00077722	-0.000771113	-0.000743156	-0.000757452	-0.000791957	-0.00071697	-0.000772133	-0.000741128	-0.000806237	-0.00075377	-0.000792026	-0.000734328	-0.000765772	-0.000699083	-0.000674682	-0.000728764	-0.000684555	-0.00074099	-0.000718583	-0.000760856	-0.000693854	-0.000752027	-0.000715437	-0.000695557	-0.00071933	-0.000755267	-0.000717757	-0.000699846	-0.000682659	-0.000714827	-0.000774427	-0.000734821	-0.000747327	-0.000756574	-0.000753428	-0.000744383	-0.000725451	-0.000746255	-0.000749568
	2044.19	-0.000771565	-0.000763595	-0.000759164	-0.00072481	-0.000757172	-0.000775152	-0.000799242	-0.00078154	-0.000745695	-0.000781668	-0.000775345	-0.000747207	-0.00076144	-0.000796368	-0.000720685	-0.000776141	-0.000744877	-0.000810541	-0.000757642	-0.000796112	-0.00073834	-0.00076998	-0.000702719	-0.000678195	-0.000733115	-0.000688496	-0.000744766	-0.000722288	-0.000764753	-0.000697474	-0.00075601	-0.000719672	-0.000699406	-0.000723299	-0.000759411	-0.000721811	-0.000703487	-0.00068632	-0.000718531	-0.000778608	-0.000739173	-0.000751551	-0.000760697	-0.000757527	-0.000748117	-0.000729263	-0.000750513	-0.000753291
	2046.12	-0.000775772	-0.00076752	-0.00076331	-0.000728618	-0.000761342	-0.000779512	-0.000803595	-0.000785479	-0.00074958	-0.000786088	-0.000779607	-0.000751292	-0.000765589	-0.000800627	-0.000724579	-0.000780258	-0.000748616	-0.000814766	-0.000761519	-0.000800196	-0.000742487	-0.000774043	-0.000706518	-0.000681705	-0.000737262	-0.000692397	-0.000748666	-0.000725855	-0.00076876	-0.000701107	-0.000760076	-0.00072387	-0.000703284	-0.000727185	-0.000763467	-0.000725612	-0.00070711	-0.000690013	-0.000722108	-0.000782665	-0.000743189	-0.000755479	-0.000764688	-0.000761521	-0.000751875	-0.000733267	-0.000754613	-0.000757256
	2048.05	-0.000779827	-0.000771552	-0.000767314	-0.000732442	-0.000765347	-0.000783788	-0.000807824	-0.000789431	-0.00075351	-0.000790177	-0.000783721	-0.000755213	-0.000769662	-0.000804866	-0.000728652	-0.000784489	-0.000752495	-0.000818951	-0.000765639	-0.000804452	-0.000746534	-0.000777792	-0.00071033	-0.000685251	-0.00074112	-0.000696082	-0.000752567	-0.000729481	-0.000772907	-0.00070462	-0.000764237	-0.000727642	-0.000707057	-0.000731222	-0.000767503	-0.00072932	-0.000710805	-0.000693872	-0.000725669	-0.000786612	-0.000746846	-0.000759178	-0.000768689	-0.00076559	-0.000755794	-0.000737234	-0.000758324	-0.000761193
	2049.97	-0.000783768	-0.000775676	-0.000771138	-0.000736395	-0.000769212	-0.000787778	-0.000811804	-0.000793516	-0.000757502	-0.000794076	-0.00078784	-0.000759039	-0.000773573	-0.000809103	-0.000732584	-0.000788554	-0.000756349	-0.000823132	-0.000769774	-0.000808691	-0.000750382	-0.000781408	-0.000714085	-0.000688814	-0.000744794	-0.000699608	-0.000756377	-0.000733199	-0.000777009	-0.000708101	-0.00076844	-0.00073109	-0.000710702	-0.000735121	-0.000771558	-0.000732943	-0.000714469	-0.000697726	-0.000729328	-0.000790553	-0.000750478	-0.000763064	-0.000772772	-0.000769545	-0.000759753	-0.000741	-0.000761738	-0.000765136
	2051.9	-0.000787566	-0.000779815	-0.000774918	-0.000740277	-0.000773135	-0.000791708	-0.000815681	-0.000797797	-0.000761292	-0.000797935	-0.000791855	-0.000762746	-0.000777522	-0.00081325	-0.000736161	-0.000792375	-0.000760192	-0.000827501	-0.000773778	-0.000812815	-0.000754047	-0.000785195	-0.00071764	-0.000692448	-0.000748417	-0.000703108	-0.000760162	-0.000736943	-0.000780917	-0.000711643	-0.000772688	-0.000734657	-0.000714393	-0.0007388	-0.000775505	-0.000736543	-0.000717974	-0.000701311	-0.000732922	-0.000794367	-0.000754328	-0.000766967	-0.000776685	-0.000773279	-0.000763687	-0.000744711	-0.0007652	-0.000769151
	2053.83	-0.000791486	-0.000783844	-0.000778811	-0.000744056	-0.000777022	-0.000795614	-0.000819578	-0.000802056	-0.00076491	-0.000801824	-0.000795698	-0.000766314	-0.000781414	-0.000817362	-0.000739594	-0.000796277	-0.000764006	-0.000831883	-0.000777669	-0.000816962	-0.000757779	-0.000788955	-0.000720946	-0.000696003	-0.00075214	-0.000706613	-0.000764045	-0.000740625	-0.000784646	-0.000715092	-0.00077676	-0.000738405	-0.000717924	-0.000742555	-0.000779156	-0.000740108	-0.000721442	-0.000704791	-0.000736476	-0.000798141	-0.00075846	-0.000770748	-0.000780434	-0.00077696	-0.000767479	-0.000748317	-0.000768821	-0.000772902
	2055.76	-0.000795758	-0.00078771	-0.000782827	-0.000747722	-0.000780851	-0.000799488	-0.000823487	-0.000806123	-0.000768737	-0.000805932	-0.000799566	-0.000769963	-0.000785305	-0.000821454	-0.000743082	-0.000800136	-0.00076769	-0.00083603	-0.000781326	-0.00082111	-0.000761697	-0.000792691	-0.000724371	-0.000699479	-0.000755857	-0.00071013	-0.000767995	-0.000744079	-0.000788362	-0.000718707	-0.00078078	-0.000742125	-0.000721398	-0.000746365	-0.000782672	-0.000743654	-0.000725058	-0.000708451	-0.000740027	-0.000802086	-0.000762744	-0.000774546	-0.000784199	-0.000780631	-0.000771011	-0.000751858	-0.000772577	-0.000776505
	2057.69	-0.00079999	-0.000791559	-0.000786761	-0.000751345	-0.000784869	-0.000803511	-0.000827528	-0.000809986	-0.000772741	-0.000810097	-0.000803402	-0.000773754	-0.000789345	-0.000825563	-0.000746651	-0.000803998	-0.000771382	-0.00083998	-0.000785008	-0.000825175	-0.000765595	-0.000796642	-0.000728115	-0.000703062	-0.000759614	-0.000713621	-0.000771914	-0.000747495	-0.000792215	-0.000722522	-0.000784867	-0.000745754	-0.000725058	-0.000750118	-0.000786412	-0.000747248	-0.000728759	-0.000712174	-0.000743491	-0.000806015	-0.000766923	-0.000778232	-0.000787932	-0.000784443	-0.000774501	-0.000755569	-0.000776514	-0.000780326
	2059.62	-0.000804036	-0.000795591	-0.000790579	-0.00075519	-0.000789054	-0.000807486	-0.000831781	-0.000813727	-0.000776663	-0.000814189	-0.000807244	-0.000777533	-0.000793304	-0.000829635	-0.000750416	-0.000808129	-0.000775109	-0.000843803	-0.000788968	-0.000829166	-0.000769341	-0.000800758	-0.000731887	-0.00070668	-0.00076367	-0.000717208	-0.000775704	-0.0007512	-0.000796245	-0.000726133	-0.000788991	-0.000749308	-0.000728743	-0.000753845	-0.000790414	-0.000750967	-0.000732573	-0.000715793	-0.000746945	-0.000809813	-0.000770819	-0.000781922	-0.000791726	-0.000788444	-0.000778115	-0.00075941	-0.000780473	-0.000784317
	2061.54	-0.000807958	-0.000799688	-0.000794342	-0.000759105	-0.000793077	-0.000811361	-0.000836094	-0.000817445	-0.000780398	-0.00081832	-0.00081128	-0.000781318	-0.000797221	-0.000833578	-0.000754331	-0.000812195	-0.000778855	-0.000847721	-0.000792917	-0.000833045	-0.000772977	-0.000804923	-0.000735587	-0.000710109	-0.000767821	-0.000720946	-0.000779329	-0.00075518	-0.000800396	-0.000729566	-0.000793172	-0.000752843	-0.00073249	-0.000757427	-0.00079444	-0.000754836	-0.000736482	-0.00071939	-0.00075044	-0.00081358	-0.000774579	-0.000785867	-0.000795839	-0.000792381	-0.000781917	-0.00076327	-0.000784256	-0.000788364
	2063.47	-0.000811557	-0.000803568	-0.000797985	-0.000762977	-0.00079691	-0.000815301	-0.000840179	-0.000821195	-0.000783958	-0.000822267	-0.000815275	-0.000785171	-0.000801244	-0.000837453	-0.000758198	-0.000816158	-0.000782643	-0.000851825	-0.000796728	-0.00083696	-0.000776783	-0.000808929	-0.000739161	-0.000713463	-0.000771787	-0.000724689	-0.000782953	-0.000759123	-0.000804588	-0.00073294	-0.000797254	-0.000756535	-0.000736182	-0.000761002	-0.000798324	-0.00075861	-0.000740125	-0.000722964	-0.000754038	-0.000817405	-0.000778312	-0.00078988	-0.000800085	-0.000796262	-0.000785878	-0.000767181	-0.000788008	-0.000792295
	2065.4	-0.000815256	-0.00080729	-0.000801593	-0.000766712	-0.000800618	-0.000819054	-0.000843976	-0.000825069	-0.000787559	-0.000826034	-0.000819061	-0.000788946	-0.000805187	-0.00084127	-0.000761986	-0.00082025	-0.000786242	-0.000855849	-0.000800488	-0.000841061	-0.000780817	-0.000812524	-0.000742434	-0.000717019	-0.000775563	-0.000728333	-0.000786611	-0.000762676	-0.000808628	-0.00073635	-0.000801266	-0.000760385	-0.00073962	-0.000764805	-0.000802126	-0.000762223	-0.000743493	-0.000726491	-0.000757673	-0.000821469	-0.000781925	-0.000793746	-0.000804146	-0.00080009	-0.000789751	-0.000771026	-0.000791826	-0.000795943
	2067.33	-0.000819405	-0.000810946	-0.00080526	-0.000770093	-0.000804175	-0.00082266	-0.000847625	-0.000829014	-0.000791287	-0.000829858	-0.00082278	-0.000792591	-0.000809133	-0.000845057	-0.000765641	-0.000824213	-0.00078974	-0.000859821	-0.00080411	-0.000845287	-0.000784857	-0.000815949	-0.000745769	-0.000720693	-0.000779167	-0.000731735	-0.00079027	-0.000765911	-0.000812293	-0.000739934	-0.000805341	-0.0007641	-0.000743128	-0.000768625	-0.000805957	-0.00076582	-0.000746888	-0.000730062	-0.000761257	-0.000825799	-0.000785585	-0.000797425	-0.000808076	-0.000803831	-0.000793525	-0.000774628	-0.000795561	-0.000799527
	2069.26	-0.000823488	-0.00081448	-0.000808812	-0.000773477	-0.00080776	-0.000826421	-0.000851309	-0.000832821	-0.000794903	-0.00083368	-0.000826388	-0.000796228	-0.000813102	-0.000848917	-0.000769156	-0.00082802	-0.000793391	-0.000863869	-0.000807791	-0.000849506	-0.00078878	-0.000819585	-0.000749513	-0.000724281	-0.000782769	-0.000735099	-0.000794031	-0.000769255	-0.000815647	-0.000743496	-0.000809402	-0.000767597	-0.000746793	-0.000772279	-0.000809715	-0.000769385	-0.000750275	-0.000733537	-0.000764962	-0.000830095	-0.000789349	-0.00080098	-0.000811867	-0.000807782	-0.000797248	-0.000778119	-0.000799205	-0.000803142
	2071.19	-0.000827268	-0.000817964	-0.000812215	-0.000777001	-0.000811385	-0.000830253	-0.000855143	-0.000836508	-0.000798437	-0.000837538	-0.000829977	-0.00079977	-0.000816825	-0.00085279	-0.000772681	-0.000831765	-0.000797038	-0.000867862	-0.000811614	-0.000853473	-0.000792344	-0.000823299	-0.000753275	-0.000727734	-0.000786492	-0.000738634	-0.000797617	-0.000772787	-0.000818994	-0.000746855	-0.000813349	-0.000771038	-0.000750509	-0.000775781	-0.000813259	-0.000772981	-0.000753703	-0.000736759	-0.000768722	-0.00083407	-0.000793046	-0.000804577	-0.000815503	-0.000811776	-0.000800876	-0.000781768	-0.000802784	-0.000806745
	2073.12	-0.000830892	-0.000821424	-0.000815718	-0.000780446	-0.000814901	-0.000834188	-0.00085907	-0.000840244	-0.000802182	-0.000841414	-0.000833805	-0.00080325	-0.000820445	-0.000856724	-0.000776375	-0.000835204	-0.000800708	-0.000871871	-0.000815189	-0.000857375	-0.000795691	-0.000826969	-0.000756676	-0.000730995	-0.000790216	-0.000742102	-0.000800955	-0.000776355	-0.000822636	-0.000750257	-0.000817092	-0.000774478	-0.000754346	-0.000779331	-0.000816754	-0.000776652	-0.000757448	-0.000740062	-0.000772496	-0.00083785	-0.000796831	-0.000808352	-0.000819186	-0.000815524	-0.000804594	-0.000785552	-0.00080629	-0.000810481
	2075.04	-0.000834337	-0.000824904	-0.000819245	-0.000783906	-0.000818345	-0.000838026	-0.000863049	-0.000843999	-0.00080598	-0.000845184	-0.00083761	-0.000806916	-0.000824132	-0.000860948	-0.000780154	-0.000838418	-0.000804399	-0.000875843	-0.00081861	-0.00086142	-0.000799258	-0.000830573	-0.000759852	-0.000734124	-0.000793682	-0.000745551	-0.000804443	-0.000779891	-0.000826596	-0.000753854	-0.000820764	-0.000777992	-0.000757992	-0.00078313	-0.000820458	-0.000780315	-0.00076134	-0.00074366	-0.000776445	-0.000841686	-0.000800756	-0.000812206	-0.000822933	-0.000819215	-0.000808384	-0.000789364	-0.000809871	-0.000814261
	2076.97	-0.000837778	-0.000828495	-0.000822773	-0.000787293	-0.000821923	-0.000841394	-0.00086693	-0.000847722	-0.00080963	-0.000849014	-0.000841181	-0.000810711	-0.000827878	-0.000865381	-0.000783819	-0.000841812	-0.000807878	-0.000879653	-0.000822143	-0.000865299	-0.000802926	-0.000833991	-0.000763063	-0.00073745	-0.000796955	-0.000749077	-0.000808049	-0.000783337	-0.000830642	-0.000757399	-0.000824558	-0.000781759	-0.000761283	-0.000786866	-0.000824415	-0.000783988	-0.000765038	-0.000747331	-0.000780283	-0.000845554	-0.000804615	-0.000815891	-0.000826779	-0.000822824	-0.000812075	-0.000793213	-0.000813578	-0.000818052
	2078.9	-0.000841358	-0.000832077	-0.000826396	-0.000790528	-0.000825649	-0.000844565	-0.000870394	-0.00085137	-0.00081321	-0.000852936	-0.000844772	-0.000814467	-0.000831684	-0.000869588	-0.000787333	-0.000845437	-0.000811254	-0.00088345	-0.000825591	-0.000869105	-0.000806592	-0.000837343	-0.000766372	-0.000740869	-0.000800398	-0.000752463	-0.000811633	-0.000786689	-0.000834498	-0.000760832	-0.000828394	-0.000785587	-0.000764547	-0.00079033	-0.000828365	-0.000787557	-0.000768474	-0.000750941	-0.000783801	-0.00084934	-0.000808374	-0.000819421	-0.000830644	-0.000826369	-0.000815623	-0.000796863	-0.000817229	-0.000821936
	2080.83	-0.000844875	-0.000835647	-0.000829777	-0.000793761	-0.000829249	-0.000847786	-0.000873614	-0.000854833	-0.0008166	-0.000856792	-0.000848391	-0.000818131	-0.000835389	-0.000873261	-0.000790641	-0.00084912	-0.000814731	-0.000887139	-0.000829042	-0.000873045	-0.000810293	-0.00084065	-0.000769743	-0.000744179	-0.000803975	-0.000755812	-0.000815201	-0.00078998	-0.000837944	-0.00076422	-0.000832305	-0.000789148	-0.000767949	-0.00079369	-0.000831972	-0.000791025	-0.00077173	-0.000754398	-0.000787278	-0.000853039	-0.000811948	-0.000823059	-0.000834323	-0.000830043	-0.000818976	-0.000800286	-0.000820744	-0.000825732
	2082.76	-0.000848249	-0.000839121	-0.000832929	-0.000796912	-0.000832761	-0.000850995	-0.000876866	-0.000858211	-0.000819828	-0.000860384	-0.000851856	-0.000821569	-0.000838915	-0.000876413	-0.000793758	-0.000852685	-0.000818256	-0.000890593	-0.000832645	-0.000876864	-0.000813702	-0.000843764	-0.000772907	-0.000747635	-0.000807523	-0.000759203	-0.000818538	-0.0007931	-0.000841132	-0.000767367	-0.000836127	-0.00079249	-0.000771415	-0.000796949	-0.000835279	-0.000794559	-0.000774944	-0.000757634	-0.000790721	-0.000856734	-0.000815168	-0.000826779	-0.000837853	-0.00083362	-0.000822216	-0.000803675	-0.000824232	-0.000829222
	2084.69	-0.000851609	-0.000842231	-0.000836139	-0.000799985	-0.000836277	-0.00085425	-0.000880142	-0.000861735	-0.000823107	-0.000863575	-0.000855219	-0.000824743	-0.000842274	-0.000879352	-0.000796836	-0.00085603	-0.000821693	-0.000893949	-0.000836186	-0.000880463	-0.000816885	-0.000846918	-0.000775668	-0.000750902	-0.000810985	-0.000762338	-0.000821604	-0.000795993	-0.00084434	-0.000770365	-0.000839538	-0.000795723	-0.000774572	-0.000800238	-0.000838448	-0.000797926	-0.000778142	-0.00076081	-0.000794022	-0.000860425	-0.000818326	-0.000830238	-0.000841222	-0.000836918	-0.000825464	-0.000806893	-0.000827754	-0.000832508
	2086.61	-0.000854949	-0.000845214	-0.000839241	-0.000803148	-0.000839541	-0.000857501	-0.000883695	-0.0008653	-0.000826337	-0.0008667	-0.000858491	-0.000827784	-0.000845461	-0.000882497	-0.00079989	-0.000859374	-0.000824989	-0.000897305	-0.000839531	-0.000883893	-0.000820174	-0.000850262	-0.00077844	-0.000753717	-0.000814191	-0.000765223	-0.000824652	-0.000798943	-0.00084757	-0.000773513	-0.000842849	-0.000798985	-0.000777263	-0.000803633	-0.00084153	-0.00080104	-0.000781318	-0.000763981	-0.000797349	-0.000864028	-0.000821762	-0.000833368	-0.000844554	-0.000840106	-0.000828803	-0.000810012	-0.000831154	-0.000835821
	2088.54	-0.000858132	-0.00084825	-0.000842199	-0.00080633	-0.00084253	-0.000860684	-0.000887292	-0.000868615	-0.000829404	-0.000869843	-0.000861484	-0.000830782	-0.000848577	-0.000885878	-0.000802859	-0.00086287	-0.000828114	-0.000900719	-0.000842505	-0.000887253	-0.000823487	-0.000853501	-0.000781486	-0.000756524	-0.000817192	-0.000768131	-0.000827795	-0.000801983	-0.000850814	-0.000776666	-0.000846333	-0.000802279	-0.00078002	-0.000806831	-0.000844751	-0.000804143	-0.00078447	-0.000767083	-0.000800606	-0.000867481	-0.000825155	-0.000836306	-0.000847934	-0.000843341	-0.000832129	-0.000813081	-0.000834334	-0.000839032
	2090.47	-0.000861146	-0.000851152	-0.000845095	-0.000809346	-0.000845365	-0.000863925	-0.000890436	-0.000871744	-0.00083235	-0.000872784	-0.000864337	-0.00083385	-0.000851694	-0.00088929	-0.000805726	-0.000866328	-0.000831091	-0.000904138	-0.000845172	-0.000890711	-0.000826734	-0.000856522	-0.000784578	-0.000759283	-0.000820182	-0.000771062	-0.000830832	-0.000804906	-0.000854033	-0.000779663	-0.000849832	-0.000805403	-0.000783134	-0.000809842	-0.000848186	-0.000807126	-0.000787456	-0.000770187	-0.000803561	-0.000870714	-0.000828237	-0.000839169	-0.000851092	-0.000846686	-0.000835216	-0.000816041	-0.000837501	-0.000842094
	2092.4	-0.000864044	-0.000854145	-0.000847844	-0.000812135	-0.000848225	-0.000867175	-0.000893395	-0.000874778	-0.000835236	-0.000875729	-0.000867415	-0.000837064	-0.000854916	-0.000892694	-0.000808606	-0.000869553	-0.000834031	-0.000907417	-0.000847971	-0.00089427	-0.000829787	-0.000859406	-0.000787597	-0.000762003	-0.000823258	-0.000774048	-0.000833691	-0.00080791	-0.000857202	-0.000782566	-0.000853312	-0.000808412	-0.00078638	-0.000812861	-0.000851547	-0.000810021	-0.000790197	-0.000773251	-0.000806474	-0.000873873	-0.00083112	-0.000842239	-0.000854191	-0.000850027	-0.000838235	-0.000819179	-0.00084076	-0.00084518
	2094.33	-0.00086686	-0.000857306	-0.00085062	-0.000814851	-0.000851418	-0.0008703	-0.000896401	-0.00087773	-0.000838143	-0.000878757	-0.000870651	-0.00084031	-0.00085824	-0.000896002	-0.00081177	-0.00087248	-0.000837036	-0.00091055	-0.000850999	-0.000897756	-0.000832634	-0.000862231	-0.000790524	-0.000764988	-0.000826353	-0.000777214	-0.000836741	-0.000811018	-0.000860407	-0.000785445	-0.00085661	-0.000811358	-0.000789528	-0.00081581	-0.000854693	-0.000813034	-0.00079288	-0.000776234	-0.000809577	-0.000877182	-0.00083393	-0.000845525	-0.000857525	-0.000853211	-0.000841361	-0.000822467	-0.000843941	-0.000848341
	2096.26	-0.000869782	-0.000860307	-0.000853517	-0.000817572	-0.000854735	-0.000873223	-0.000899416	-0.000880705	-0.000841069	-0.000881811	-0.000873833	-0.000843297	-0.000861367	-0.000899181	-0.000815069	-0.000875185	-0.000840097	-0.000913548	-0.000854091	-0.000900929	-0.000835567	-0.00086518	-0.00079343	-0.000767966	-0.0008292	-0.000780287	-0.00083988	-0.000813894	-0.000863532	-0.000788347	-0.000859536	-0.000814175	-0.000792419	-0.00081867	-0.000857591	-0.000815932	-0.00079564	-0.00077919	-0.00081275	-0.000880488	-0.000836866	-0.000848549	-0.000860858	-0.000856261	-0.000844416	-0.000825613	-0.000846951	-0.000851521
	2098.19	-0.000872902	-0.000863336	-0.000856461	-0.000820324	-0.000857731	-0.000875981	-0.000902497	-0.000883596	-0.000844029	-0.0008851	-0.000877007	-0.000845964	-0.000864326	-0.000902478	-0.000818165	-0.000877986	-0.000843162	-0.000916624	-0.00085716	-0.000903956	-0.000838594	-0.000868325	-0.000796339	-0.000770796	-0.00083192	-0.000783114	-0.000842758	-0.000816728	-0.000866565	-0.000791284	-0.000862479	-0.000816978	-0.000795194	-0.000821602	-0.000860322	-0.000818706	-0.000798545	-0.000782071	-0.000815938	-0.000883623	-0.000839842	-0.000851332	-0.000864079	-0.000859302	-0.000847384	-0.000828548	-0.000849845	-0.000854471
	2100.11	-0.000875823	-0.000866318	-0.000859342	-0.000823136	-0.000860277	-0.000878699	-0.00090548	-0.000886386	-0.000846844	-0.000888297	-0.000880013	-0.000848539	-0.000867197	-0.000905801	-0.000821016	-0.000881024	-0.000846115	-0.000919801	-0.000860065	-0.000906991	-0.00084154	-0.000871349	-0.000799092	-0.000773563	-0.000834737	-0.000785787	-0.000845536	-0.000819696	-0.00086941	-0.000794164	-0.000865634	-0.000819711	-0.000798023	-0.000824469	-0.000863066	-0.000821441	-0.000801592	-0.000784771	-0.000819032	-0.000886506	-0.000842575	-0.000854287	-0.000867014	-0.000862317	-0.000850144	-0.000831179	-0.000852689	-0.00085722
	2102.04	-0.000878485	-0.000868788	-0.000861938	-0.000825794	-0.000862526	-0.000881359	-0.000908298	-0.000889265	-0.000849322	-0.000890916	-0.000882653	-0.000851134	-0.000869821	-0.000908726	-0.00082357	-0.000883954	-0.000848791	-0.000922692	-0.000862699	-0.00090978	-0.000844317	-0.00087406	-0.00080162	-0.000776194	-0.000837555	-0.000788197	-0.000848152	-0.000822449	-0.000871958	-0.000796779	-0.000868537	-0.000822304	-0.000800675	-0.000827061	-0.000865729	-0.000823965	-0.000804431	-0.000787232	-0.00082194	-0.000889046	-0.000845129	-0.000857229	-0.000869345	-0.000865151	-0.000852565	-0.00083362	-0.000855568	-0.000859889
	2103.97	-0.000881075	-0.00087114	-0.000864417	-0.000828335	-0.000864895	-0.000884039	-0.000911022	-0.000891995	-0.000851805	-0.000893355	-0.000885159	-0.000853825	-0.000872447	-0.000911381	-0.00082611	-0.000886568	-0.000851246	-0.000925338	-0.000865193	-0.000912392	-0.000846789	-0.000876746	-0.000804031	-0.000778809	-0.000840361	-0.000790435	-0.000850566	-0.000825133	-0.00087459	-0.000799212	-0.000871133	-0.000824812	-0.000803057	-0.000829552	-0.000868277	-0.000826447	-0.000806893	-0.00078953	-0.000824676	-0.000891467	-0.00084763	-0.000860037	-0.000871454	-0.000867726	-0.000855066	-0.000836133	-0.000858421	-0.000862176
	2105.9	-0.000883305	-0.000873683	-0.000866995	-0.000830931	-0.000867529	-0.000886743	-0.000913536	-0.00089443	-0.000854356	-0.00089594	-0.000887767	-0.000856551	-0.000875216	-0.000914	-0.000828877	-0.000889023	-0.000853627	-0.000927916	-0.000867801	-0.000915028	-0.000849072	-0.000879378	-0.000806499	-0.00078142	-0.000842962	-0.000792824	-0.000853123	-0.000827973	-0.000877303	-0.000801657	-0.000873701	-0.000827052	-0.000805364	-0.000831988	-0.000870776	-0.000828932	-0.00080925	-0.00079178	-0.000827212	-0.000894015	-0.000850135	-0.000862818	-0.0008738	-0.000870125	-0.000857753	-0.000838692	-0.000860989	-0.000864364
	2107.83	-0.000885557	-0.000876163	-0.000869483	-0.000833332	-0.00087008	-0.000889237	-0.000915822	-0.000896751	-0.000856712	-0.00089856	-0.000890391	-0.000859067	-0.000877814	-0.000916386	-0.00083151	-0.000891418	-0.000855975	-0.000930441	-0.000870504	-0.000917619	-0.00085132	-0.000881768	-0.000808859	-0.000783837	-0.000845242	-0.000795433	-0.000855724	-0.00083054	-0.000879672	-0.000804016	-0.0008762	-0.000829129	-0.000807661	-0.000834295	-0.000873219	-0.000831287	-0.000811632	-0.000794062	-0.000829646	-0.000896567	-0.00085263	-0.000865291	-0.00087618	-0.000872464	-0.000860266	-0.000841054	-0.000863196	-0.00086678
	2109.76	-0.000888203	-0.000878654	-0.000871843	-0.000835519	-0.000872393	-0.000891481	-0.000917973	-0.000898927	-0.000859019	-0.000901346	-0.000892868	-0.000861476	-0.000880197	-0.000918623	-0.000833889	-0.000893851	-0.000858365	-0.000933169	-0.000873201	-0.000920197	-0.000853461	-0.000884151	-0.000810923	-0.000785956	-0.000847508	-0.000798009	-0.000858029	-0.000832784	-0.000881876	-0.000806301	-0.000878718	-0.000831467	-0.000809988	-0.000836613	-0.000875708	-0.000833654	-0.000813953	-0.00079647	-0.000832031	-0.000898984	-0.000855002	-0.000867574	-0.000878564	-0.000874756	-0.000862602	-0.000843078	-0.000865352	-0.00086905
	2111.69	-0.0008906	-0.000880961	-0.000874129	-0.000837695	-0.00087464	-0.000893576	-0.000920087	-0.000901151	-0.000861272	-0.000904085	-0.000895246	-0.000863877	-0.000882513	-0.000920895	-0.000836082	-0.000896277	-0.000860759	-0.000935946	-0.000875763	-0.000922705	-0.000855604	-0.000886529	-0.000812946	-0.000787902	-0.000849888	-0.000800354	-0.000860074	-0.000834947	-0.000884145	-0.000808559	-0.000881311	-0.000833995	-0.000812316	-0.000838886	-0.000878034	-0.000835909	-0.000816066	-0.000798969	-0.000834381	-0.000901197	-0.000857308	-0.000869973	-0.000881086	-0.000877079	-0.000864794	-0.000845075	-0.000867614	-0.000871335
	2113.61	-0.00089269	-0.000882772	-0.000876172	-0.000839723	-0.000876621	-0.000895537	-0.000922189	-0.000903439	-0.000863399	-0.000906335	-0.000897462	-0.000866058	-0.000884663	-0.000922969	-0.000837995	-0.000898369	-0.000863	-0.000938155	-0.000877762	-0.000924946	-0.000857864	-0.000888688	-0.000815004	-0.000789834	-0.00085227	-0.000802421	-0.000862034	-0.00083683	-0.000886294	-0.000810671	-0.000883687	-0.000836381	-0.000814401	-0.000840961	-0.000879933	-0.000837866	-0.000817834	-0.000801253	-0.000836707	-0.000903208	-0.000859529	-0.0008722	-0.000883286	-0.000879277	-0.0008667	-0.000847183	-0.000869705	-0.000873665
	2115.54	-0.000894751	-0.000884538	-0.000878061	-0.000841654	-0.000878299	-0.000897439	-0.000924138	-0.00090547	-0.000865571	-0.000908239	-0.000899464	-0.000868088	-0.000886777	-0.000924941	-0.0008399	-0.000900192	-0.000865116	-0.000939952	-0.000879344	-0.00092701	-0.000859941	-0.000890746	-0.000817182	-0.000791727	-0.00085458	-0.000804257	-0.000864031	-0.000838545	-0.000888438	-0.000812763	-0.000885836	-0.00083858	-0.000816193	-0.000842976	-0.000881712	-0.000839747	-0.000819534	-0.000803144	-0.00083876	-0.00090531	-0.000861592	-0.000874176	-0.000885093	-0.000881151	-0.000868491	-0.000849131	-0.000871654	-0.000875582
	2117.47	-0.000896505	-0.000886535	-0.000879911	-0.000843472	-0.000880058	-0.000899332	-0.000925917	-0.000907373	-0.00086754	-0.000909965	-0.000901487	-0.000869961	-0.000889009	-0.000926911	-0.000841848	-0.000902003	-0.000867057	-0.000941757	-0.000881032	-0.000928914	-0.000861501	-0.000892595	-0.000819537	-0.000793586	-0.000856709	-0.000806096	-0.0008661	-0.000840427	-0.000890627	-0.000814906	-0.000887759	-0.000840389	-0.000817788	-0.000844988	-0.000883502	-0.000841649	-0.000821487	-0.000804775	-0.00084048	-0.000907528	-0.000863444	-0.000875926	-0.00088689	-0.000882901	-0.000870302	-0.00085099	-0.000873575	-0.000877266
	2119.4	-0.000898029	-0.000888374	-0.00088145	-0.000844907	-0.000881711	-0.000900995	-0.000927438	-0.00090916	-0.000869105	-0.000911453	-0.00090342	-0.000871536	-0.000890859	-0.000928533	-0.000843496	-0.000903683	-0.000868651	-0.000943351	-0.000882691	-0.000930474	-0.000862745	-0.000893948	-0.000821577	-0.000795274	-0.000858535	-0.000807995	-0.000868063	-0.000842307	-0.000892469	-0.000816746	-0.000889289	-0.000841782	-0.000819118	-0.000846769	-0.000885195	-0.000843426	-0.000823423	-0.000806204	-0.000842053	-0.000909405	-0.000864948	-0.000877325	-0.000888486	-0.00088452	-0.000871874	-0.000852809	-0.00087518	-0.000878934
	2121.33	-0.000899571	-0.000889968	-0.000882687	-0.000846153	-0.000883173	-0.000902357	-0.000928735	-0.00091065	-0.000870514	-0.000912909	-0.000905005	-0.000873016	-0.000892179	-0.000929957	-0.000845001	-0.000905157	-0.000870012	-0.000944743	-0.000884203	-0.000931818	-0.000864055	-0.000895168	-0.000823124	-0.000796724	-0.000860016	-0.000809746	-0.000869624	-0.000843962	-0.000893909	-0.000818207	-0.000890687	-0.000843256	-0.000820337	-0.00084834	-0.000886863	-0.00084502	-0.000825037	-0.000807545	-0.000843476	-0.000910813	-0.000866382	-0.000878676	-0.000889926	-0.000885996	-0.000873303	-0.000854367	-0.000876574	-0.000880557
	2123.26	-0.000900915	-0.00089145	-0.000883943	-0.00084748	-0.000884798	-0.000903743	-0.000930171	-0.000912004	-0.000871887	-0.00091439	-0.000906491	-0.000874358	-0.000893421	-0.000931488	-0.000846423	-0.00090645	-0.000871365	-0.000946152	-0.000885697	-0.000933193	-0.000865593	-0.000896643	-0.000824435	-0.000798174	-0.000861231	-0.000811267	-0.000870706	-0.000845419	-0.000895204	-0.000819538	-0.000892187	-0.000844754	-0.000821746	-0.000849857	-0.000888318	-0.000846444	-0.000826359	-0.000809059	-0.000844828	-0.00091191	-0.000868015	-0.000880067	-0.000891535	-0.000887521	-0.00087488	-0.000855694	-0.000878039	-0.000882192
	2125.18	-0.000901973	-0.000892539	-0.000885186	-0.000848779	-0.000886231	-0.000905168	-0.000931578	-0.000913222	-0.000873151	-0.000915597	-0.000907959	-0.000875511	-0.000894541	-0.000932951	-0.00084757	-0.000907548	-0.000872643	-0.000947339	-0.000887113	-0.000934515	-0.0008673	-0.000898167	-0.000825522	-0.000799594	-0.000862353	-0.000812474	-0.000871542	-0.000846764	-0.000896367	-0.000820741	-0.000893664	-0.00084598	-0.000823207	-0.000851092	-0.000889446	-0.000847659	-0.000827393	-0.000810597	-0.000846132	-0.000912863	-0.000869463	-0.000881211	-0.000892985	-0.000888752	-0.000876384	-0.000856808	-0.000879337	-0.000883754
	2127.11	-0.000903017	-0.000893282	-0.000886241	-0.000849923	-0.00088721	-0.000906343	-0.000932703	-0.000914288	-0.000874301	-0.000916542	-0.000909162	-0.000876738	-0.000895564	-0.000934339	-0.000848648	-0.000908598	-0.000873816	-0.000948308	-0.000888413	-0.000935682	-0.000868693	-0.000899504	-0.000826359	-0.000800845	-0.00086359	-0.000813374	-0.000872373	-0.000847973	-0.000897404	-0.000821872	-0.00089502	-0.000847147	-0.000824359	-0.00085197	-0.000890431	-0.000848558	-0.000828265	-0.000811876	-0.000847306	-0.000913997	-0.000870608	-0.000882318	-0.000894094	-0.000889608	-0.000877609	-0.000857733	-0.000880476	-0.000885086
	2129.04	-0.000904089	-0.000894173	-0.000887124	-0.000850882	-0.000888102	-0.00090731	-0.000933724	-0.00091545	-0.000875409	-0.000917475	-0.000910186	-0.000878016	-0.000896753	-0.000935578	-0.000849643	-0.000909772	-0.000875127	-0.00094939	-0.000889395	-0.0009367	-0.000869519	-0.000900643	-0.000827271	-0.000802039	-0.000864937	-0.00081431	-0.000873376	-0.000849011	-0.000898488	-0.000823052	-0.00089619	-0.000848351	-0.00082527	-0.000852789	-0.000891393	-0.000849275	-0.000829323	-0.000813009	-0.00084849	-0.00091524	-0.000871625	-0.000883485	-0.000895052	-0.000890571	-0.000878623	-0.000858718	-0.0008816	-0.000886079
	2130.97	-0.000904781	-0.000895017	-0.00088777	-0.000851635	-0.00088886	-0.00090806	-0.000934393	-0.000916404	-0.000876346	-0.000918351	-0.000911062	-0.000879059	-0.000897695	-0.000936379	-0.000850368	-0.000910834	-0.000876388	-0.000950421	-0.000889913	-0.000937385	-0.000870089	-0.000901516	-0.000828482	-0.000803158	-0.000866005	-0.000815369	-0.000874581	-0.000849825	-0.000899425	-0.000824046	-0.000897079	-0.000849276	-0.000826086	-0.000853508	-0.000892388	-0.000850092	-0.000830364	-0.000813795	-0.000849535	-0.000916242	-0.000872307	-0.000884335	-0.000895716	-0.000891452	-0.000879351	-0.000859697	-0.000882358	-0.00088677
	2132.9	-0.000905129	-0.000895605	-0.000888266	-0.000852267	-0.000889468	-0.000908546	-0.000934756	-0.000916841	-0.000877096	-0.000919123	-0.000911697	-0.000879698	-0.000898344	-0.000936945	-0.000851063	-0.000911498	-0.000877318	-0.00095122	-0.000890352	-0.000937761	-0.000870551	-0.000902078	-0.00082964	-0.000804102	-0.000866605	-0.000816426	-0.000875635	-0.000850452	-0.000899942	-0.000824743	-0.000897764	-0.000849832	-0.000826825	-0.000854173	-0.000893248	-0.000851052	-0.000831009	-0.000814123	-0.000850147	-0.00091697	-0.00087284	-0.000884992	-0.000896226	-0.000892162	-0.000879813	-0.000860442	-0.000882888	-0.000887297
	2134.83	-0.000905479	-0.000896152	-0.000888867	-0.000852879	-0.000890107	-0.000908977	-0.000935386	-0.000917091	-0.000877699	-0.000919809	-0.000912223	-0.000880085	-0.000899007	-0.000937434	-0.000851773	-0.000911908	-0.000878027	-0.00095187	-0.000890878	-0.000938123	-0.000870974	-0.000902606	-0.000830537	-0.000804807	-0.000866945	-0.000817417	-0.000876282	-0.000851136	-0.000900251	-0.00082531	-0.000898391	-0.000850288	-0.00082758	-0.000854974	-0.000893638	-0.000851901	-0.000831473	-0.000814505	-0.000850494	-0.000917493	-0.000873512	-0.000885608	-0.000896864	-0.000892913	-0.000880341	-0.000860874	-0.00088361	-0.000887757
	2136.76	-0.000905623	-0.000896436	-0.000889392	-0.000853446	-0.000890558	-0.000909253	-0.000935944	-0.000917298	-0.000877837	-0.000920233	-0.000912616	-0.000880433	-0.000899268	-0.00093776	-0.000852173	-0.000912132	-0.000878299	-0.00095228	-0.000891298	-0.00093842	-0.00087134	-0.000903093	-0.000831093	-0.00080513	-0.000867248	-0.000817978	-0.000876638	-0.000851763	-0.000900528	-0.000825814	-0.000898798	-0.00085056	-0.000828088	-0.000855502	-0.000893702	-0.00085239	-0.000831814	-0.00081494	-0.00085063	-0.000917777	-0.000873904	-0.000885828	-0.000897341	-0.000893267	-0.000880901	-0.000861032	-0.000884165	-0.000888099
	2138.68	-0.000905442	-0.000896422	-0.000889495	-0.000853707	-0.000890635	-0.00090923	-0.000935911	-0.000917402	-0.000877587	-0.000920302	-0.000912687	-0.000880598	-0.000899096	-0.000937882	-0.000852205	-0.000912071	-0.00087816	-0.000952288	-0.000891602	-0.000938466	-0.000871366	-0.000903074	-0.000831002	-0.000805202	-0.000867494	-0.000817915	-0.000876686	-0.000852098	-0.000900563	-0.00082619	-0.000898695	-0.000850531	-0.000828092	-0.000855565	-0.000893756	-0.000852416	-0.000831915	-0.000815086	-0.000850535	-0.000917777	-0.000873915	-0.000885699	-0.000897431	-0.000893217	-0.000881031	-0.000861164	-0.000884169	-0.000888092
	2140.61	-0.00090509	-0.000896312	-0.000889191	-0.000853411	-0.000890431	-0.000909113	-0.000935445	-0.000917448	-0.000877352	-0.00092021	-0.00091245	-0.000880549	-0.000898967	-0.000937704	-0.000852034	-0.000911877	-0.000878185	-0.00095195	-0.000891771	-0.000938397	-0.000871109	-0.000902789	-0.000830763	-0.000805342	-0.000867584	-0.000817663	-0.000876573	-0.000852248	-0.000900333	-0.000826339	-0.000898364	-0.000850425	-0.000827845	-0.000855511	-0.000893706	-0.000852115	-0.000831983	-0.00081512	-0.000850558	-0.0009176	-0.000873949	-0.000885578	-0.000897238	-0.000893206	-0.000880833	-0.000861159	-0.0008839	-0.000887933
	2142.54	-0.000904359	-0.00089588	-0.000888615	-0.000852753	-0.000890081	-0.000908807	-0.000934597	-0.00091727	-0.00087717	-0.000919976	-0.000912128	-0.000880415	-0.000898746	-0.000937411	-0.000851702	-0.000911563	-0.000878142	-0.000951466	-0.000891711	-0.000938157	-0.000870707	-0.000902667	-0.000830882	-0.000805431	-0.000867536	-0.000817409	-0.000876421	-0.000852156	-0.000900054	-0.000826206	-0.000898163	-0.000850062	-0.000827431	-0.000855299	-0.000893471	-0.000851776	-0.000832002	-0.000815032	-0.000850636	-0.000917172	-0.000873845	-0.000885358	-0.000896715	-0.000892957	-0.000880531	-0.000860729	-0.000883511	-0.000887945
	2144.47	-0.000903304	-0.000895205	-0.000887895	-0.000852037	-0.000889659	-0.000908148	-0.000933634	-0.000916785	-0.000877024	-0.00091943	-0.000911843	-0.000879964	-0.000898351	-0.000937141	-0.000851293	-0.00091106	-0.00087763	-0.000950831	-0.000891442	-0.000937499	-0.000870057	-0.000902412	-0.000830796	-0.000805085	-0.000867144	-0.000817005	-0.000875868	-0.000851772	-0.000899716	-0.000825746	-0.000897872	-0.000849375	-0.000826874	-0.000854861	-0.000892926	-0.000851373	-0.00083175	-0.000814662	-0.000850419	-0.000916382	-0.000873444	-0.000884986	-0.000895863	-0.000892413	-0.000879903	-0.00086015	-0.000882972	-0.000887873
	2146.4	-0.00090253	-0.000894653	-0.000887232	-0.00085143	-0.000889114	-0.000907401	-0.000932877	-0.000916269	-0.000876757	-0.000918672	-0.00091155	-0.000879352	-0.000897985	-0.000936657	-0.000850966	-0.000910613	-0.000877008	-0.000950106	-0.000890906	-0.000936597	-0.000869315	-0.000902022	-0.000830312	-0.00080438	-0.000866413	-0.000816632	-0.000875027	-0.000851198	-0.000899249	-0.000825119	-0.000897586	-0.000848789	-0.000826297	-0.000854398	-0.000892002	-0.000850713	-0.000831249	-0.000814324	-0.000849981	-0.000915575	-0.000873043	-0.000884601	-0.000895055	-0.000891956	-0.000879246	-0.000859543	-0.000882572	-0.000887609
	2148.33	-0.000901856	-0.000894117	-0.000886571	-0.00085092	-0.00088836	-0.000906585	-0.000932023	-0.000915626	-0.000876005	-0.000917728	-0.000911058	-0.000878925	-0.00089736	-0.000935821	-0.000850504	-0.000910149	-0.000876319	-0.000949401	-0.000889988	-0.000935595	-0.000868623	-0.000901501	-0.000829754	-0.000803549	-0.00086562	-0.000816266	-0.000874242	-0.000850362	-0.000898547	-0.000824584	-0.000897299	-0.00084825	-0.000825484	-0.000853691	-0.000891026	-0.000849786	-0.000830598	-0.000813933	-0.000849382	-0.000914778	-0.000872388	-0.000883914	-0.00089439	-0.000891218	-0.000878724	-0.000858659	-0.000882042	-0.000887043
	2150.25	-0.000900789	-0.000893342	-0.00088567	-0.000850188	-0.000887398	-0.00090558	-0.000930898	-0.000914608	-0.000874817	-0.000916473	-0.000910094	-0.000878287	-0.000896352	-0.0009345	-0.000849563	-0.00090938	-0.000875405	-0.00094848	-0.0008889	-0.000934402	-0.000867783	-0.000900382	-0.000828999	-0.000802619	-0.000864665	-0.000815753	-0.000873392	-0.000849479	-0.000897409	-0.000824047	-0.000896416	-0.000847565	-0.000824518	-0.000852603	-0.000889971	-0.000848859	-0.000829728	-0.000813182	-0.000848549	-0.000913754	-0.000871232	-0.000882797	-0.000893495	-0.000890032	-0.00087783	-0.00085761	-0.00088092	-0.00088589
	2152.18	-0.00089971	-0.000892262	-0.000884514	-0.000849149	-0.000886245	-0.000904524	-0.000929621	-0.000913385	-0.000873533	-0.000915143	-0.000908724	-0.000877271	-0.000895199	-0.000932677	-0.000848301	-0.000908369	-0.000874415	-0.000947231	-0.000887837	-0.000933121	-0.000866731	-0.000898892	-0.000828109	-0.000801852	-0.00086365	-0.000815116	-0.000872488	-0.000848811	-0.000895997	-0.000823356	-0.000895141	-0.000846719	-0.000823669	-0.000851469	-0.000888614	-0.000848193	-0.000828545	-0.00081236	-0.000847501	-0.000912631	-0.000869975	-0.000881539	-0.000892253	-0.000888813	-0.000876683	-0.000856485	-0.000879646	-0.00088449
	2154.11	-0.000898577	-0.000890824	-0.000883176	-0.000847981	-0.000884903	-0.000903225	-0.000928248	-0.000911993	-0.000872319	-0.00091392	-0.000907257	-0.000876044	-0.000893815	-0.000930837	-0.000846871	-0.000907071	-0.000873276	-0.000945698	-0.000886589	-0.000931735	-0.000865503	-0.000897492	-0.000827339	-0.000801085	-0.000862732	-0.000814048	-0.000871512	-0.000848208	-0.000894627	-0.00082237	-0.000893875	-0.000845591	-0.000822658	-0.000850306	-0.000887145	-0.000847445	-0.00082724	-0.000811508	-0.000846301	-0.000911285	-0.000868623	-0.000880179	-0.000890806	-0.000887313	-0.000875513	-0.000855271	-0.000878423	-0.000883092
	2156.04	-0.000896907	-0.000889088	-0.000881556	-0.000846597	-0.000883343	-0.000901386	-0.000926699	-0.000910396	-0.000870983	-0.000912556	-0.000905712	-0.000874371	-0.000892131	-0.000929226	-0.000845197	-0.000905447	-0.000871779	-0.000943757	-0.000884945	-0.000930024	-0.000864051	-0.000895952	-0.000826222	-0.000799726	-0.000861471	-0.000812452	-0.000870183	-0.000847349	-0.000893025	-0.000820891	-0.000892217	-0.000844128	-0.000821212	-0.000848929	-0.000885583	-0.000846146	-0.000825797	-0.000810111	-0.000844913	-0.000909622	-0.000866956	-0.000878507	-0.000889184	-0.000885427	-0.000873893	-0.000854059	-0.000876856	-0.000881433
	2157.97	-0.000895011	-0.000887393	-0.000879673	-0.000845029	-0.000881661	-0.000899343	-0.000924845	-0.00090877	-0.00086944	-0.000910922	-0.000904065	-0.000872498	-0.000890322	-0.000927679	-0.000843574	-0.000903682	-0.000870022	-0.00094162	-0.000883214	-0.000928058	-0.000862386	-0.000894246	-0.000824564	-0.000798114	-0.00085979	-0.000810618	-0.000868513	-0.000845943	-0.000891057	-0.000819167	-0.000890254	-0.000842376	-0.000819537	-0.000847438	-0.000883979	-0.000844444	-0.000824073	-0.000808114	-0.000843271	-0.000907879	-0.000865189	-0.000876638	-0.000887559	-0.00088368	-0.000871904	-0.000852559	-0.00087515	-0.000879676
	2159.9	-0.000892958	-0.000885652	-0.000877666	-0.00084329	-0.000879948	-0.000897352	-0.000922798	-0.000906966	-0.000867904	-0.000908987	-0.000902304	-0.000870862	-0.000888436	-0.000926106	-0.000842051	-0.000901686	-0.000868274	-0.000939596	-0.000881631	-0.000926053	-0.000860515	-0.000892529	-0.000822877	-0.000796606	-0.00085797	-0.000808787	-0.000866657	-0.000844049	-0.00088912	-0.000817495	-0.000888326	-0.000840602	-0.000817817	-0.000845764	-0.000882353	-0.000842548	-0.000822358	-0.000806014	-0.000841585	-0.000905997	-0.000863322	-0.000874813	-0.000885983	-0.000881942	-0.000869932	-0.000850505	-0.000873457	-0.000877996
	2161.83	-0.000890532	-0.00088352	-0.000875512	-0.000841203	-0.000878099	-0.000895247	-0.000920555	-0.000904841	-0.000866226	-0.000906735	-0.000900247	-0.000869221	-0.000886431	-0.000924299	-0.000840259	-0.000899579	-0.000866451	-0.000937538	-0.000879984	-0.00092396	-0.000858451	-0.000890591	-0.000821152	-0.000794901	-0.000855897	-0.000807211	-0.000864636	-0.000842039	-0.000887231	-0.000815849	-0.000886296	-0.000838879	-0.000816023	-0.000843709	-0.000880265	-0.000840476	-0.000820622	-0.000804053	-0.000839908	-0.00090386	-0.000861207	-0.000872871	-0.000883992	-0.000879862	-0.000867814	-0.000848275	-0.000871493	-0.000876047
	2163.75	-0.000888251	-0.000881346	-0.000873311	-0.000839037	-0.000876125	-0.000893173	-0.000917999	-0.000902733	-0.000864261	-0.00090434	-0.000898037	-0.000867381	-0.000884315	-0.000922184	-0.00083832	-0.000897688	-0.000864396	-0.000935372	-0.000878136	-0.000921678	-0.000856248	-0.000888581	-0.000819215	-0.000793157	-0.000853652	-0.000805738	-0.00086251	-0.000840137	-0.00088531	-0.000814284	-0.000884176	-0.000836993	-0.000814215	-0.000841497	-0.000877823	-0.000838464	-0.000818695	-0.000802224	-0.000838052	-0.000901528	-0.000859138	-0.000870667	-0.000881495	-0.000877749	-0.000865639	-0.00084614	-0.000869572	-0.000873782
	2165.68	-0.00088621	-0.000879296	-0.000871217	-0.000836875	-0.000873968	-0.000891142	-0.000915476	-0.00090074	-0.000862026	-0.00090185	-0.00089595	-0.000865233	-0.000882129	-0.00091985	-0.000836353	-0.000895706	-0.000862305	-0.000933118	-0.000875872	-0.000919304	-0.000853991	-0.00088658	-0.000817213	-0.000791347	-0.00085138	-0.000804053	-0.000860386	-0.000838253	-0.000883203	-0.000812602	-0.000882058	-0.000835018	-0.000812225	-0.000839392	-0.000875526	-0.000836475	-0.00081682	-0.00080042	-0.000836096	-0.000899082	-0.000857253	-0.000868273	-0.000878969	-0.000875741	-0.000863671	-0.000843984	-0.000867756	-0.000871505
	2167.61	-0.000883891	-0.000877012	-0.000869023	-0.000834378	-0.000871496	-0.000888721	-0.000913063	-0.000898547	-0.000859331	-0.000899272	-0.00089382	-0.000862723	-0.000879874	-0.000917273	-0.000834117	-0.000893341	-0.000860128	-0.000930652	-0.000873195	-0.00091679	-0.000851733	-0.000884122	-0.000815026	-0.000789003	-0.000848952	-0.000802108	-0.000858271	-0.000836172	-0.000880608	-0.000810519	-0.000879866	-0.00083289	-0.000809883	-0.00083728	-0.000873292	-0.000834204	-0.000814908	-0.000798322	-0.00083402	-0.000896556	-0.000855203	-0.000865703	-0.000876442	-0.000873535	-0.000861529	-0.000841775	-0.000865481	-0.000869143
	2169.54	-0.000881248	-0.000874555	-0.000866591	-0.00083174	-0.000868852	-0.000885957	-0.00091041	-0.000895988	-0.000856501	-0.000896727	-0.000891347	-0.000860186	-0.000877527	-0.000914643	-0.000831713	-0.000890757	-0.000857692	-0.000927956	-0.000870573	-0.00091405	-0.000849407	-0.000881375	-0.000812718	-0.000786601	-0.000846549	-0.000799905	-0.000856027	-0.00083381	-0.000877803	-0.000808281	-0.000877532	-0.000830417	-0.000807566	-0.000835202	-0.000871002	-0.000831808	-0.000812714	-0.000795938	-0.000831801	-0.00089394	-0.00085285	-0.000863159	-0.000873733	-0.000871103	-0.000859093	-0.000839491	-0.000862929	-0.000866595
	2171.47	-0.000878288	-0.000871905	-0.000863975	-0.000829288	-0.000866172	-0.000883254	-0.00090773	-0.000893166	-0.000853955	-0.000894212	-0.000888651	-0.000857694	-0.000875113	-0.000911984	-0.000829292	-0.000888077	-0.000855228	-0.000925074	-0.000868064	-0.000911239	-0.000846957	-0.000878668	-0.000810671	-0.000784575	-0.000844272	-0.00079758	-0.00085359	-0.000831149	-0.000875061	-0.000806118	-0.000875178	-0.000827698	-0.000805349	-0.000833177	-0.000868642	-0.000829455	-0.000810361	-0.000793587	-0.000829536	-0.00089123	-0.000850308	-0.000860863	-0.000870977	-0.000868481	-0.000856625	-0.000837153	-0.000860427	-0.000864012
	2173.4	-0.000874998	-0.000868768	-0.000860921	-0.000826822	-0.000863246	-0.000880462	-0.000904916	-0.000890121	-0.000851421	-0.00089149	-0.000885725	-0.000855085	-0.000872319	-0.000908926	-0.000826526	-0.000885361	-0.000852668	-0.000922046	-0.000865343	-0.000908156	-0.000844336	-0.000875761	-0.000808598	-0.000782237	-0.00084165	-0.000795042	-0.000850843	-0.000828298	-0.000872249	-0.000803805	-0.000872552	-0.000824733	-0.000802824	-0.00083067	-0.00086579	-0.000826877	-0.000807788	-0.000791126	-0.000826889	-0.000888375	-0.000847466	-0.00085831	-0.000867995	-0.000865332	-0.000853847	-0.00083451	-0.000857633	-0.000861241
	2175.33	-0.000871662	-0.000865477	-0.000857496	-0.000824173	-0.00086008	-0.000877434	-0.000901579	-0.00088696	-0.00084874	-0.000888366	-0.000882384	-0.000852353	-0.000869056	-0.000905618	-0.000823469	-0.000882589	-0.000849756	-0.000918936	-0.000862368	-0.000904579	-0.000841429	-0.000872879	-0.000806048	-0.000779546	-0.00083864	-0.000792213	-0.000847705	-0.000825566	-0.000869348	-0.000801217	-0.000869289	-0.000821623	-0.000799969	-0.000827669	-0.000862429	-0.000824056	-0.000804847	-0.000788407	-0.00082387	-0.000885343	-0.000844435	-0.000855177	-0.000864783	-0.000861903	-0.000850778	-0.000831355	-0.000854645	-0.000858281
	2177.25	-0.00086839	-0.000862451	-0.00085419	-0.000821335	-0.000856972	-0.000874335	-0.000898129	-0.000883934	-0.000845888	-0.000884923	-0.000879087	-0.000849395	-0.000865783	-0.000902309	-0.000820507	-0.000879543	-0.000846676	-0.000915733	-0.000859228	-0.000900963	-0.000838244	-0.00087004	-0.000803203	-0.000776886	-0.000835617	-0.000789402	-0.000844415	-0.000822958	-0.000866235	-0.000798418	-0.000865837	-0.000818677	-0.000796999	-0.000824673	-0.00085921	-0.000821322	-0.000801875	-0.000785651	-0.000821011	-0.000882201	-0.000841417	-0.000851948	-0.000861717	-0.000858834	-0.000847812	-0.00082812	-0.000851667	-0.000855461
	2179.18	-0.00086507	-0.000859382	-0.000851024	-0.000818176	-0.000853772	-0.000871015	-0.000894698	-0.00088079	-0.000842696	-0.000881371	-0.000875954	-0.000846168	-0.000862427	-0.000898715	-0.00081737	-0.000876076	-0.000843611	-0.000912404	-0.000855985	-0.000897354	-0.00083481	-0.000866721	-0.000800218	-0.000773825	-0.000832456	-0.000786501	-0.000841174	-0.000820278	-0.000862812	-0.000795284	-0.00086242	-0.000815847	-0.000794035	-0.000821579	-0.000856044	-0.000818623	-0.000798977	-0.000782773	-0.00081806	-0.000878922	-0.000838202	-0.000848683	-0.000858476	-0.000855731	-0.000844707	-0.000824936	-0.000848374	-0.000852562
	2181.11	-0.000861656	-0.000856017	-0.00084789	-0.000814738	-0.000850364	-0.000867541	-0.000890949	-0.000877327	-0.000839377	-0.0008779	-0.0008726	-0.000842792	-0.00085895	-0.000894931	-0.000813997	-0.000872375	-0.000840427	-0.000908809	-0.000852765	-0.000893491	-0.000831288	-0.000863119	-0.000796981	-0.000770499	-0.000829108	-0.000783284	-0.000837908	-0.000817493	-0.000859178	-0.000791939	-0.00085892	-0.000812869	-0.000791044	-0.000818293	-0.000852442	-0.00081567	-0.000795779	-0.000779744	-0.000814789	-0.000875371	-0.0008348	-0.00084522	-0.000854895	-0.000852236	-0.000841237	-0.000821734	-0.000844921	-0.000849224
	2183.04	-0.000858175	-0.000852557	-0.000844721	-0.000811296	-0.000846902	-0.000864203	-0.00088713	-0.00087388	-0.000836131	-0.00087456	-0.000869256	-0.000839334	-0.000855665	-0.00089124	-0.000810698	-0.000868738	-0.000837036	-0.000904793	-0.000849637	-0.000889694	-0.000827863	-0.000859564	-0.000793665	-0.00076741	-0.000825742	-0.00077994	-0.000834596	-0.000814434	-0.000855423	-0.000788758	-0.00085546	-0.000809636	-0.00078792	-0.000814916	-0.000848765	-0.000812514	-0.000792473	-0.000776649	-0.000811584	-0.000871609	-0.0008314	-0.000841701	-0.00085128	-0.000848835	-0.000837667	-0.000818553	-0.000841546	-0.000845767
	2184.97	-0.000854519	-0.000848894	-0.000841125	-0.000807872	-0.000843194	-0.000860696	-0.000883416	-0.000870394	-0.000832779	-0.000871011	-0.000865881	-0.000835804	-0.000852203	-0.000887489	-0.000807118	-0.000865041	-0.00083354	-0.000900542	-0.000846348	-0.000885842	-0.000824304	-0.000855998	-0.000790451	-0.000764208	-0.000822081	-0.000776406	-0.000831156	-0.000811031	-0.000851707	-0.000785576	-0.000851761	-0.000806175	-0.0007846	-0.000811352	-0.000845182	-0.000809166	-0.00078928	-0.00077324	-0.000808199	-0.000867751	-0.000827873	-0.000838004	-0.00084747	-0.000845428	-0.000833923	-0.000814931	-0.000837965	-0.000842459
	2186.9	-0.000850559	-0.000845002	-0.000837057	-0.000804248	-0.000839312	-0.000856821	-0.000879496	-0.000866698	-0.000829286	-0.000866983	-0.000862078	-0.000832175	-0.000848438	-0.000883721	-0.0008033	-0.000861155	-0.000829965	-0.000896404	-0.000842713	-0.000881641	-0.000820544	-0.000852452	-0.000787126	-0.000760857	-0.000818082	-0.000772753	-0.000827437	-0.000807488	-0.000847946	-0.00078228	-0.000847875	-0.000802559	-0.000781059	-0.000807802	-0.000841479	-0.000805424	-0.000785949	-0.000769636	-0.000804544	-0.000863788	-0.000824098	-0.000834129	-0.000843563	-0.000841679	-0.000829943	-0.000810907	-0.000834161	-0.000838962
	2188.82	-0.000846485	-0.000841313	-0.00083308	-0.00080058	-0.000835674	-0.000852845	-0.000875415	-0.000863016	-0.000825738	-0.000862905	-0.000858147	-0.000828515	-0.000844851	-0.000880027	-0.000799779	-0.000857393	-0.000826472	-0.000892571	-0.000839022	-0.000877478	-0.000816712	-0.000848855	-0.000783712	-0.000757759	-0.000814257	-0.000769411	-0.000823786	-0.000803917	-0.000844033	-0.000779207	-0.000844197	-0.000798881	-0.000777528	-0.000804494	-0.000837988	-0.000801671	-0.00078262	-0.000766245	-0.000801256	-0.000859822	-0.000820294	-0.000830483	-0.000839793	-0.000837947	-0.000826247	-0.000807168	-0.000830416	-0.000835209
	2190.75	-0.000842422	-0.00083758	-0.000829214	-0.000797	-0.000832071	-0.000848775	-0.000871275	-0.000859271	-0.000822036	-0.000858932	-0.000854294	-0.000824859	-0.000841191	-0.000875977	-0.000796247	-0.000853637	-0.000823084	-0.000888818	-0.000835165	-0.000873383	-0.000812868	-0.000844974	-0.000780385	-0.000754553	-0.00081051	-0.000766068	-0.000820191	-0.000800403	-0.00083997	-0.000776021	-0.000840416	-0.000795275	-0.000773985	-0.00080116	-0.000834436	-0.000798191	-0.00077919	-0.000762924	-0.000798099	-0.000855935	-0.000816489	-0.000826951	-0.000835848	-0.000834272	-0.000822807	-0.000803628	-0.00082672	-0.000831262
	2192.68	-0.000838298	-0.000833529	-0.000825182	-0.00079327	-0.000828168	-0.000844603	-0.00086699	-0.000855273	-0.00081807	-0.000854794	-0.000850268	-0.00082108	-0.00083723	-0.00087146	-0.000792556	-0.000849687	-0.000819433	-0.000884861	-0.000831148	-0.000869077	-0.000809129	-0.00084082	-0.000776965	-0.000750954	-0.000806496	-0.000762416	-0.000816297	-0.000796935	-0.000835639	-0.000772313	-0.000836521	-0.000791725	-0.000770166	-0.000797501	-0.000830177	-0.000794528	-0.00077541	-0.000759373	-0.000794374	-0.000851948	-0.000812412	-0.000823056	-0.000831692	-0.00083049	-0.00081917	-0.000799995	-0.000822863	-0.000826978
	2194.61	-0.00083413	-0.000829586	-0.000821221	-0.000789501	-0.000824108	-0.000840446	-0.000862777	-0.000851174	-0.000814106	-0.000850681	-0.000846136	-0.000817238	-0.000833287	-0.000866978	-0.000788921	-0.000845874	-0.000815545	-0.000880819	-0.00082742	-0.000864751	-0.000805309	-0.000836738	-0.000773435	-0.000747331	-0.000802475	-0.000758887	-0.000812451	-0.000793313	-0.000831406	-0.000768444	-0.000832694	-0.000788125	-0.00076625	-0.000793538	-0.000825778	-0.000790713	-0.000771592	-0.00075572	-0.000790438	-0.000847795	-0.000808237	-0.000818914	-0.000827554	-0.000826827	-0.000815419	-0.000796285	-0.000818939	-0.000822872
	2196.54	-0.000829952	-0.000825731	-0.000817308	-0.000785764	-0.000819887	-0.000836241	-0.00085871	-0.000847044	-0.000810365	-0.000846537	-0.000842087	-0.000813391	-0.000829126	-0.000862792	-0.000785059	-0.000842091	-0.00081166	-0.000876641	-0.000823599	-0.000860504	-0.000801246	-0.000832817	-0.000769971	-0.000743794	-0.00079849	-0.000755469	-0.000808675	-0.00078954	-0.000827406	-0.00076459	-0.000828657	-0.000784409	-0.000762379	-0.000789537	-0.000821768	-0.000786942	-0.000767793	-0.000752042	-0.000786552	-0.000843474	-0.000804108	-0.000814827	-0.000823418	-0.000823045	-0.000811453	-0.000792403	-0.000815022	-0.000819281
	2198.47	-0.000825758	-0.000821821	-0.000813289	-0.000781737	-0.000815515	-0.00083202	-0.000854435	-0.000842868	-0.000806501	-0.000842063	-0.000837944	-0.000809354	-0.000824672	-0.000858871	-0.000780938	-0.000838024	-0.000807728	-0.000872232	-0.000819462	-0.000856149	-0.000797069	-0.000828829	-0.000766306	-0.000740157	-0.000794459	-0.000751895	-0.000804769	-0.000785749	-0.000823239	-0.000760818	-0.000824559	-0.000780407	-0.000758543	-0.000785566	-0.000817737	-0.000783033	-0.000763944	-0.000748169	-0.000782428	-0.000838907	-0.000799891	-0.000810663	-0.0008192	-0.000818692	-0.0008071	-0.000788312	-0.000810892	-0.000815547
	2200.4	-0.000821587	-0.000817925	-0.000809426	-0.000777595	-0.000811345	-0.000827946	-0.00084997	-0.000838797	-0.000802416	-0.00083755	-0.00083374	-0.000805304	-0.000820383	-0.000855007	-0.000776961	-0.000833788	-0.000803753	-0.000867821	-0.000815372	-0.000851765	-0.000792868	-0.000824876	-0.000762222	-0.00073636	-0.000790554	-0.000748279	-0.00080106	-0.000782055	-0.000819164	-0.000757266	-0.000820516	-0.000776217	-0.000754776	-0.000781549	-0.000813645	-0.00077919	-0.000760095	-0.000744323	-0.000778431	-0.000834293	-0.00079597	-0.000806509	-0.000814942	-0.000814149	-0.000802841	-0.000784116	-0.000806699	-0.000811489
	2202.32	-0.000817297	-0.000813664	-0.000805513	-0.000773574	-0.000807322	-0.000823936	-0.000845602	-0.000834832	-0.000798285	-0.000833241	-0.000829791	-0.000801432	-0.000816172	-0.000850823	-0.000773128	-0.000829326	-0.000799665	-0.000863267	-0.000811203	-0.000847324	-0.000788741	-0.000820954	-0.000758074	-0.000732356	-0.000786475	-0.000744465	-0.000797278	-0.000778401	-0.000815203	-0.000753588	-0.000816253	-0.000772143	-0.000750992	-0.000777597	-0.000809645	-0.000775453	-0.00075617	-0.000740608	-0.000774692	-0.000829815	-0.000792368	-0.000802484	-0.000810732	-0.0008099	-0.000798954	-0.000779971	-0.000802634	-0.000807358
	2204.25	-0.000812516	-0.000808881	-0.000801186	-0.000769376	-0.000803111	-0.000819707	-0.00084113	-0.000830788	-0.000793984	-0.000828917	-0.000825702	-0.000797516	-0.00081177	-0.000846209	-0.000768971	-0.000824678	-0.000795364	-0.000858442	-0.000806953	-0.000842464	-0.000784513	-0.000816668	-0.000754097	-0.00072818	-0.000781967	-0.000740329	-0.000792964	-0.000774464	-0.000810804	-0.000749628	-0.000811861	-0.000768098	-0.000747216	-0.000773628	-0.000805386	-0.00077154	-0.00075219	-0.000736559	-0.000770723	-0.000825363	-0.000788378	-0.00079812	-0.000806291	-0.000805675	-0.000795155	-0.000775874	-0.000798465	-0.000802983
	2206.18	-0.000807484	-0.000804041	-0.000796783	-0.00076507	-0.000798934	-0.0008153	-0.000836443	-0.000826691	-0.000789718	-0.000824496	-0.000821264	-0.000793474	-0.000807401	-0.000841388	-0.000764511	-0.0008203	-0.000791081	-0.00085377	-0.000802786	-0.000837404	-0.000780062	-0.000812147	-0.000750326	-0.000724112	-0.000777368	-0.000736218	-0.000788437	-0.000770307	-0.000806143	-0.000745614	-0.00080753	-0.000763947	-0.000743515	-0.000769732	-0.00080095	-0.00076757	-0.000748198	-0.000732401	-0.000766583	-0.000820872	-0.000783979	-0.000793528	-0.000801629	-0.000801237	-0.000791168	-0.000771806	-0.000794302	-0.000798589
	2208.11	-0.000802789	-0.000799445	-0.00079237	-0.000760818	-0.000794804	-0.000810791	-0.000831628	-0.00082239	-0.000785628	-0.000819991	-0.000816844	-0.000789165	-0.000803139	-0.000836592	-0.000760059	-0.000816103	-0.000786762	-0.000849194	-0.000798429	-0.000832569	-0.000775622	-0.000807573	-0.0007466	-0.000720147	-0.00077278	-0.00073214	-0.000783911	-0.000766066	-0.000801413	-0.000741587	-0.000803035	-0.000759772	-0.00073965	-0.000765946	-0.000796685	-0.000763505	-0.000744195	-0.000728499	-0.000762511	-0.000816357	-0.00077952	-0.000789137	-0.000797115	-0.000796695	-0.000786839	-0.000767632	-0.00079027	-0.000794354
	2210.04	-0.000798284	-0.00079506	-0.000787745	-0.000756415	-0.000790283	-0.000806039	-0.000826627	-0.000817598	-0.000781193	-0.000815288	-0.000812201	-0.000784503	-0.000798709	-0.000831838	-0.000755581	-0.000811658	-0.000782133	-0.000844406	-0.000793813	-0.00082768	-0.000771106	-0.000802775	-0.0007425	-0.00071603	-0.000768142	-0.000727908	-0.00077939	-0.000761702	-0.000796563	-0.000737549	-0.000798287	-0.000755484	-0.000735377	-0.000761744	-0.000792278	-0.00075923	-0.000740089	-0.000724382	-0.000758321	-0.000811701	-0.000774961	-0.000784732	-0.000792492	-0.000792104	-0.00078216	-0.000763052	-0.000786026	-0.000789856
	2211.97	-0.000793704	-0.000790654	-0.000783138	-0.000751993	-0.000785459	-0.000801268	-0.000821716	-0.000812538	-0.000776401	-0.000810439	-0.000807417	-0.000779834	-0.000794086	-0.000826936	-0.000751287	-0.000807016	-0.000777522	-0.000839607	-0.000789192	-0.000822603	-0.000766501	-0.000797991	-0.000738186	-0.000711919	-0.000763623	-0.000723694	-0.000775143	-0.000757397	-0.000791939	-0.000733447	-0.000793577	-0.000751017	-0.000730861	-0.000757176	-0.00078753	-0.000754914	-0.000735812	-0.000720073	-0.000754024	-0.000806933	-0.000770351	-0.00078029	-0.000787786	-0.00078768	-0.000777379	-0.000758321	-0.00078155	-0.000785166
	2213.89	-0.000789063	-0.000786091	-0.000778619	-0.000747708	-0.000780541	-0.000796664	-0.000817163	-0.000807598	-0.000771845	-0.00080571	-0.00080287	-0.000775293	-0.0007894	-0.000821895	-0.00074713	-0.000802372	-0.000773265	-0.000834774	-0.000784638	-0.000817529	-0.000761973	-0.000793425	-0.000734049	-0.000707956	-0.000759248	-0.000719588	-0.000771111	-0.000753115	-0.000787586	-0.000729277	-0.000788933	-0.00074662	-0.000726387	-0.00075274	-0.000782771	-0.000750509	-0.000731601	-0.000715853	-0.000749766	-0.000802202	-0.000765702	-0.000775847	-0.000783352	-0.000783458	-0.000772899	-0.000753837	-0.000777108	-0.000780694
	2215.82	-0.000784208	-0.00078142	-0.000774052	-0.000743341	-0.000775605	-0.000792012	-0.000812571	-0.00080292	-0.000767553	-0.000801076	-0.00079813	-0.000770776	-0.00078458	-0.000816853	-0.000742544	-0.000797678	-0.00076909	-0.000829674	-0.00078002	-0.000812392	-0.000757405	-0.000788912	-0.000729873	-0.000703887	-0.000754868	-0.000715416	-0.000766743	-0.000748683	-0.000783137	-0.000725044	-0.000784218	-0.000742326	-0.000721972	-0.000748297	-0.000778072	-0.000746118	-0.000727435	-0.000711436	-0.000745459	-0.000797354	-0.000760879	-0.000771142	-0.000778751	-0.000778979	-0.000768666	-0.000749467	-0.00077256	-0.000776326
	2217.75	-0.000779316	-0.000776665	-0.000769495	-0.000739012	-0.000771043	-0.000787347	-0.000807725	-0.000798472	-0.000763282	-0.000796251	-0.000793286	-0.000766316	-0.000779753	-0.000811883	-0.000737848	-0.000792996	-0.000764913	-0.000824612	-0.000775377	-0.00080738	-0.000752919	-0.000784497	-0.000725625	-0.000699719	-0.000750424	-0.000711107	-0.000761969	-0.000744277	-0.000778401	-0.000720706	-0.000779503	-0.000737996	-0.000717608	-0.000743783	-0.000773407	-0.000741994	-0.000723159	-0.000707042	-0.000741088	-0.00079241	-0.000756084	-0.000766345	-0.0007739	-0.000774296	-0.000764258	-0.000745169	-0.00076793	-0.000771976
	2219.68	-0.000774618	-0.000772026	-0.000764976	-0.000734917	-0.000766815	-0.000782719	-0.000802868	-0.000793971	-0.000758932	-0.00079129	-0.000788706	-0.000761799	-0.000775145	-0.00080707	-0.000733537	-0.000788362	-0.000760653	-0.000819799	-0.000770906	-0.000802647	-0.000748574	-0.000780144	-0.000721495	-0.00069556	-0.000745841	-0.000706723	-0.000757147	-0.000740055	-0.000773503	-0.000716467	-0.000774792	-0.00073367	-0.000713277	-0.000739271	-0.00076892	-0.000737852	-0.000718987	-0.000702864	-0.000736661	-0.000787555	-0.00075162	-0.000761719	-0.000769162	-0.000769743	-0.000759643	-0.000740857	-0.000763538	-0.00076765
	2221.61	-0.000769785	-0.000767505	-0.000760382	-0.000730654	-0.000762415	-0.000777943	-0.0007979	-0.000789254	-0.000754387	-0.000786379	-0.000783979	-0.000757211	-0.000770454	-0.000802311	-0.000729248	-0.000783483	-0.000755868	-0.000815002	-0.000766371	-0.000797773	-0.00074408	-0.00077549	-0.000717278	-0.000691228	-0.000741048	-0.000702333	-0.000752306	-0.000735865	-0.000768597	-0.000712263	-0.000770043	-0.000729224	-0.00070893	-0.000734621	-0.00076446	-0.000733513	-0.000714775	-0.000698455	-0.000732035	-0.000782646	-0.000747323	-0.000757136	-0.000764276	-0.000765058	-0.000754922	-0.000736215	-0.000759076	-0.000763035
	2223.54	-0.000764799	-0.000762864	-0.000755689	-0.000725998	-0.000757762	-0.00077314	-0.000792813	-0.000784577	-0.000749744	-0.000781515	-0.000779136	-0.000752689	-0.000765526	-0.000797518	-0.000724868	-0.000778473	-0.000750904	-0.000810175	-0.000761685	-0.000792626	-0.000739437	-0.000770483	-0.000713046	-0.000686936	-0.000736226	-0.000698078	-0.000747641	-0.000731673	-0.000763634	-0.000707951	-0.00076534	-0.000724597	-0.000704745	-0.000730127	-0.00075972	-0.000729178	-0.000710338	-0.000693992	-0.00072728	-0.00077772	-0.000742789	-0.000752483	-0.000759199	-0.000760236	-0.000750239	-0.000731512	-0.000754384	-0.000758235
	2225.47	-0.000759956	-0.000758222	-0.000750882	-0.000721141	-0.000752975	-0.000768431	-0.00078771	-0.000780021	-0.000745101	-0.000776724	-0.000774424	-0.000748113	-0.000760663	-0.000792673	-0.000720421	-0.000773641	-0.000746229	-0.000805211	-0.000757118	-0.000787462	-0.000734733	-0.000765589	-0.000709	-0.000682805	-0.00073157	-0.000693962	-0.000743355	-0.000727553	-0.000758805	-0.000703716	-0.0007607	-0.000719964	-0.000700676	-0.00072591	-0.000754732	-0.000724788	-0.000705897	-0.000689798	-0.000722695	-0.000772886	-0.000737971	-0.000747648	-0.0007542	-0.000755491	-0.000745729	-0.000726911	-0.000749835	-0.000753538
	2227.39	-0.000755006	-0.000753528	-0.000745918	-0.000716094	-0.000748038	-0.000763546	-0.000782423	-0.000775199	-0.000740349	-0.000771927	-0.000769537	-0.000743314	-0.000755831	-0.000787588	-0.000715639	-0.000768823	-0.000741525	-0.000799939	-0.000752393	-0.00078221	-0.000729828	-0.000760963	-0.000704738	-0.000678355	-0.000726986	-0.000689653	-0.000739001	-0.000723231	-0.000754079	-0.000699328	-0.000755937	-0.00071526	-0.000696336	-0.000721536	-0.000749703	-0.000720266	-0.000701278	-0.000685504	-0.000718213	-0.000767844	-0.000733103	-0.000742596	-0.000749208	-0.00075071	-0.000741144	-0.000722081	-0.000745222	-0.000748749
	2229.32	-0.000749753	-0.000748538	-0.000740947	-0.000711103	-0.000742997	-0.000758436	-0.0007772	-0.000769961	-0.000735491	-0.000766839	-0.000764518	-0.0007383	-0.000750937	-0.000782239	-0.000710752	-0.000763929	-0.000736757	-0.000794669	-0.00074743	-0.000776775	-0.000724735	-0.000756174	-0.000700033	-0.000673601	-0.000722206	-0.00068497	-0.000734242	-0.000718473	-0.000749057	-0.000694654	-0.000750958	-0.000710415	-0.000691656	-0.000716862	-0.000744716	-0.00071565	-0.000696404	-0.000680958	-0.000713677	-0.000762578	-0.000728225	-0.000737555	-0.000744152	-0.000745948	-0.000736313	-0.000717213	-0.000740473	-0.000743903
	2231.25	-0.000744567	-0.000743555	-0.000736195	-0.000706443	-0.000737936	-0.000753384	-0.000772232	-0.000764748	-0.000730641	-0.000761537	-0.000759575	-0.000733423	-0.000746179	-0.000776886	-0.00070607	-0.000759132	-0.000732013	-0.000789667	-0.000742581	-0.000771378	-0.000719607	-0.000751257	-0.000695304	-0.000668949	-0.000717235	-0.000680182	-0.000729331	-0.000713515	-0.000744005	-0.00069011	-0.000745908	-0.000705583	-0.000686916	-0.000711981	-0.000739858	-0.000710931	-0.000691718	-0.000676292	-0.000709108	-0.000757411	-0.00072345	-0.000732711	-0.000739111	-0.000741138	-0.000731353	-0.000712511	-0.000735909	-0.000739161
	2233.18	-0.000739462	-0.000738646	-0.000731556	-0.000701762	-0.000732875	-0.000748364	-0.000767133	-0.000759819	-0.000725876	-0.000756276	-0.000754514	-0.000728717	-0.000741408	-0.000771628	-0.000701293	-0.000754367	-0.000727125	-0.000784632	-0.000737622	-0.000766151	-0.000714414	-0.000746348	-0.000690705	-0.000664412	-0.000712211	-0.000675376	-0.000724494	-0.000708661	-0.000739026	-0.00068562	-0.000740734	-0.000700727	-0.000682254	-0.000706992	-0.00073509	-0.000706107	-0.00068719	-0.000671487	-0.000704372	-0.000752247	-0.00071874	-0.000727956	-0.000734053	-0.000736147	-0.000726366	-0.000707758	-0.000731145	-0.000734259
	2235.11	-0.000734278	-0.000733558	-0.000726731	-0.000696961	-0.000727916	-0.000743273	-0.000761961	-0.000755057	-0.000721293	-0.000750963	-0.000749385	-0.000723789	-0.000736235	-0.000766475	-0.000696344	-0.000749509	-0.000722223	-0.00077939	-0.000732577	-0.000760976	-0.000709229	-0.000741216	-0.000686029	-0.000659887	-0.000707169	-0.000670568	-0.000719761	-0.00070407	-0.000733898	-0.000680986	-0.000735465	-0.0006959	-0.00067765	-0.000702142	-0.00073021	-0.000701201	-0.000682694	-0.000666822	-0.000699452	-0.000746991	-0.000713756	-0.000723079	-0.000728937	-0.000731169	-0.00072151	-0.00070297	-0.000726052	-0.000729216
	2237.04	-0.000729133	-0.000728489	-0.000721661	-0.000692303	-0.000723139	-0.000738168	-0.000756955	-0.000750357	-0.000716702	-0.000745684	-0.000744381	-0.000718805	-0.000730803	-0.000761475	-0.000691494	-0.000744606	-0.000717543	-0.000774083	-0.000727845	-0.000755758	-0.000704349	-0.000736235	-0.000681559	-0.000655296	-0.000702343	-0.000666125	-0.000715153	-0.000699651	-0.000728923	-0.000676453	-0.000730437	-0.000691272	-0.000673125	-0.000697447	-0.000725219	-0.000696312	-0.000678332	-0.000662447	-0.000694601	-0.000741851	-0.000708664	-0.000717967	-0.000723791	-0.000726279	-0.000716749	-0.000698138	-0.000721017	-0.000724319
	2238.96	-0.000723866	-0.000723323	-0.000716425	-0.000687608	-0.000718336	-0.000732986	-0.000751846	-0.000745456	-0.000711818	-0.000740611	-0.000739322	-0.000713845	-0.000725495	-0.000756366	-0.000686656	-0.00073955	-0.000713002	-0.000768666	-0.000723055	-0.000750369	-0.000699589	-0.000731503	-0.000677456	-0.000650594	-0.000697652	-0.000661906	-0.000710416	-0.000695128	-0.000723954	-0.000671977	-0.000725559	-0.000686751	-0.000668552	-0.000692741	-0.000720248	-0.00069143	-0.000673813	-0.000657983	-0.000690037	-0.000736631	-0.000703699	-0.000712589	-0.000718595	-0.000721424	-0.000711945	-0.000693201	-0.00071595	-0.000719471
	2240.89	-0.000718595	-0.000717929	-0.000711193	-0.000682795	-0.000713407	-0.000727877	-0.000746577	-0.000740219	-0.000706872	-0.000735537	-0.000734222	-0.00070878	-0.000720444	-0.000750962	-0.000681823	-0.000734322	-0.000708304	-0.00076322	-0.000717998	-0.000744794	-0.000694735	-0.000726446	-0.000673209	-0.00064586	-0.000692696	-0.000657513	-0.000705362	-0.000690412	-0.000718741	-0.000667423	-0.000720632	-0.000682313	-0.000663682	-0.000688058	-0.000715295	-0.000686583	-0.000669077	-0.000653284	-0.000685715	-0.000731217	-0.000698821	-0.000707258	-0.000713423	-0.00071649	-0.000707116	-0.000688388	-0.000710914	-0.000714586
	2242.82	-0.000713654	-0.000712896	-0.000706289	-0.000678021	-0.000708566	-0.000723039	-0.000741271	-0.000735034	-0.00070208	-0.0007304	-0.000729266	-0.000704038	-0.000715736	-0.000745561	-0.000677166	-0.000729278	-0.000703376	-0.000757936	-0.000713122	-0.000739398	-0.000690035	-0.000721318	-0.000668749	-0.000641224	-0.000687705	-0.00065298	-0.000700354	-0.000685594	-0.000713561	-0.000662962	-0.000715728	-0.00067789	-0.000658724	-0.000683299	-0.000710364	-0.000682065	-0.000664404	-0.000648548	-0.000681432	-0.000726061	-0.000694168	-0.000702418	-0.00070847	-0.000711417	-0.000702225	-0.00068369	-0.000706155	-0.000709687
	2244.75	-0.000708812	-0.000708264	-0.000701666	-0.000673197	-0.000703743	-0.000718181	-0.000735872	-0.00073005	-0.000697289	-0.000725198	-0.000724337	-0.000699576	-0.000711109	-0.000740248	-0.000672503	-0.000724398	-0.000698365	-0.00075263	-0.000708281	-0.000734112	-0.000685294	-0.000716463	-0.000664248	-0.000636742	-0.000682864	-0.000648163	-0.000695586	-0.000680975	-0.000708365	-0.000658497	-0.000710734	-0.000673222	-0.000654083	-0.000678388	-0.000705414	-0.000677739	-0.000659768	-0.000643869	-0.000676876	-0.000721019	-0.000689517	-0.000697876	-0.000703638	-0.000706374	-0.000697297	-0.000678799	-0.000701451	-0.000704639
	2246.68	-0.000703784	-0.000703537	-0.000696921	-0.000668394	-0.000698731	-0.000713044	-0.000730538	-0.000724952	-0.000692419	-0.000719781	-0.000719401	-0.00069482	-0.000706064	-0.000734824	-0.000667696	-0.000719273	-0.000693388	-0.000747231	-0.000703208	-0.000728474	-0.000680289	-0.000711504	-0.000659466	-0.000632265	-0.000677869	-0.000643027	-0.000690822	-0.000676704	-0.00070316	-0.00065383	-0.000705589	-0.000668294	-0.000649545	-0.000673625	-0.000700294	-0.000673204	-0.000655093	-0.000639252	-0.000671821	-0.00071565	-0.000684552	-0.000693206	-0.000698614	-0.000701319	-0.0006923	-0.000673642	-0.000696624	-0.000699492
	2248.61	-0.00069849	-0.000698675	-0.000692043	-0.000663754	-0.000693693	-0.000707819	-0.000725461	-0.000719837	-0.000687481	-0.000714263	-0.000714456	-0.000689835	-0.000700694	-0.000729515	-0.000662883	-0.000714059	-0.000688718	-0.000741992	-0.000698251	-0.000722691	-0.000675309	-0.000706554	-0.000654643	-0.000627792	-0.00067274	-0.000638175	-0.000685996	-0.000672383	-0.000698138	-0.000649175	-0.000700411	-0.000663291	-0.000644965	-0.000669144	-0.000695127	-0.000668521	-0.000650414	-0.000634744	-0.000666631	-0.000710308	-0.000679518	-0.000688395	-0.00069337	-0.000696243	-0.000687362	-0.000668522	-0.000691731	-0.000694556
	2250.54	-0.000693003	-0.000693552	-0.000687133	-0.000659046	-0.000688626	-0.00070269	-0.000720339	-0.000714836	-0.000682533	-0.000708929	-0.00070938	-0.000684802	-0.00069539	-0.000724417	-0.000658013	-0.000708931	-0.000684313	-0.000736911	-0.000693296	-0.000717109	-0.000670359	-0.000701826	-0.000650095	-0.000623456	-0.000667486	-0.000633818	-0.000681132	-0.000667741	-0.00069312	-0.000644609	-0.000695214	-0.000658315	-0.00064045	-0.000664674	-0.000690082	-0.000663707	-0.000645688	-0.000630175	-0.000661691	-0.000705058	-0.000674525	-0.000683309	-0.000688087	-0.000691289	-0.000682643	-0.000663674	-0.000686775	-0.000689868
	2252.46	-0.000687583	-0.000688076	-0.000682075	-0.000654138	-0.000683478	-0.000697659	-0.000714937	-0.000709787	-0.000677734	-0.000703854	-0.000704248	-0.00067962	-0.000690253	-0.000719185	-0.00065303	-0.000703751	-0.000679714	-0.000731781	-0.000688034	-0.000711669	-0.000665269	-0.000697019	-0.000645554	-0.000619127	-0.000662218	-0.00062944	-0.000676272	-0.000662874	-0.000688049	-0.000639999	-0.000690056	-0.00065336	-0.000635695	-0.000659994	-0.000685108	-0.000658801	-0.000640858	-0.000625384	-0.000656938	-0.000699745	-0.000669513	-0.000677946	-0.000682937	-0.000686397	-0.000677849	-0.000658993	-0.000681783	-0.000685133
	2254.39	-0.000682262	-0.000682695	-0.000677024	-0.000649234	-0.000678394	-0.000692692	-0.0007095	-0.000704796	-0.00067296	-0.000698807	-0.000699009	-0.000674447	-0.000685216	-0.00071392	-0.000648079	-0.000698773	-0.000674776	-0.000726395	-0.000682958	-0.000706472	-0.000660186	-0.000692107	-0.000640898	-0.000614603	-0.000657414	-0.000624823	-0.000671503	-0.000657867	-0.000682968	-0.000635398	-0.000684946	-0.000648523	-0.000630861	-0.000655106	-0.000680162	-0.000654105	-0.000636088	-0.00062063	-0.000652215	-0.000694685	-0.000664515	-0.000672778	-0.000677979	-0.00068155	-0.000673015	-0.00065433	-0.00067679	-0.000680222
	2256.32	-0.000676938	-0.000677598	-0.000672047	-0.000644346	-0.000673277	-0.000687652	-0.000704063	-0.000699785	-0.000668032	-0.000693671	-0.000693619	-0.000669442	-0.00068019	-0.000708754	-0.000643198	-0.000693906	-0.000669538	-0.000720695	-0.000678187	-0.000701343	-0.000655156	-0.000687085	-0.000636236	-0.000609847	-0.000652937	-0.000620092	-0.000666702	-0.000652921	-0.000677726	-0.000630831	-0.000679852	-0.000643867	-0.000626232	-0.000650127	-0.000675188	-0.000649497	-0.000631521	-0.000616058	-0.000647232	-0.000689544	-0.000659458	-0.000667788	-0.000672959	-0.000676668	-0.000668191	-0.000649457	-0.000671891	-0.000675198
	2258.25	-0.000671625	-0.000672564	-0.000666899	-0.000639304	-0.000668019	-0.000682405	-0.000698532	-0.000694564	-0.000662867	-0.000688481	-0.0006883	-0.000664479	-0.000675064	-0.000703391	-0.000638351	-0.000688728	-0.000664165	-0.000714922	-0.000673209	-0.000695833	-0.000649976	-0.000681831	-0.000631661	-0.000604969	-0.000648217	-0.000615273	-0.00066171	-0.000648168	-0.000672313	-0.000626189	-0.00067471	-0.000639045	-0.000621331	-0.000645144	-0.000670137	-0.000644696	-0.000626992	-0.00061154	-0.000641984	-0.000683958	-0.000654366	-0.000662684	-0.000667542	-0.000671546	-0.000663076	-0.000644238	-0.000666981	-0.000670073
	2260.18	-0.000666331	-0.000667656	-0.000661721	-0.00063425	-0.000662752	-0.000677131	-0.000693039	-0.000689309	-0.000657568	-0.000683123	-0.000683102	-0.000659635	-0.000669772	-0.00069795	-0.000633458	-0.000683579	-0.000659004	-0.000709401	-0.000668137	-0.000690105	-0.000644728	-0.000676467	-0.000627157	-0.00060017	-0.000643088	-0.000610506	-0.000656613	-0.000643476	-0.000666815	-0.00062147	-0.000669463	-0.000634	-0.000616297	-0.000640164	-0.000664987	-0.000639813	-0.000622347	-0.000606936	-0.000636915	-0.000678385	-0.000649322	-0.00065754	-0.000661858	-0.000666246	-0.000657932	-0.000639088	-0.00066181	-0.000664978
	2262.11	-0.000660996	-0.000662817	-0.000656663	-0.000629242	-0.000657591	-0.000671923	-0.000687544	-0.000684131	-0.000652644	-0.000677625	-0.000678033	-0.000654953	-0.000664391	-0.000692669	-0.000628399	-0.00067858	-0.000654016	-0.000704229	-0.00066313	-0.000684356	-0.000639614	-0.000671139	-0.000622578	-0.00059554	-0.000637719	-0.000605892	-0.000651631	-0.000638825	-0.000661287	-0.000616794	-0.000664366	-0.000628927	-0.000611609	-0.000635212	-0.000659718	-0.00063504	-0.000617572	-0.000601983	-0.000632181	-0.000673028	-0.000644237	-0.000652417	-0.000656268	-0.000660935	-0.000652905	-0.000634313	-0.000656612	-0.00066006
	2264.04	-0.000655635	-0.000657582	-0.000651477	-0.000624119	-0.000652406	-0.000666539	-0.000681961	-0.000679025	-0.000647884	-0.000672073	-0.000672977	-0.000649956	-0.000658956	-0.000687188	-0.00062318	-0.000673194	-0.000648958	-0.000699018	-0.000657891	-0.000678457	-0.000634445	-0.000665934	-0.000617895	-0.000590852	-0.000632248	-0.000601221	-0.000646729	-0.000634111	-0.000655897	-0.000612008	-0.000659335	-0.000623691	-0.000606894	-0.000630176	-0.000654424	-0.000630321	-0.000612643	-0.000596711	-0.000627531	-0.000667791	-0.000638926	-0.000647171	-0.000650886	-0.000655657	-0.000647659	-0.000629583	-0.000651453	-0.000655104
	2265.96	-0.000650276	-0.000652065	-0.000646173	-0.000619082	-0.000647124	-0.000661071	-0.000676489	-0.000673945	-0.000642775	-0.000666554	-0.000667649	-0.000644646	-0.000653544	-0.0006815	-0.00061796	-0.000667614	-0.000643891	-0.000693605	-0.00065264	-0.000672644	-0.000629238	-0.000660822	-0.000613013	-0.000585999	-0.000626873	-0.000596338	-0.000641703	-0.000629214	-0.000650834	-0.000607102	-0.000654125	-0.000618632	-0.000602017	-0.000625055	-0.00064912	-0.000625493	-0.000607657	-0.000591563	-0.000622712	-0.000662573	-0.00063342	-0.000641824	-0.000645814	-0.000650545	-0.000642403	-0.000624608	-0.000646219	-0.000649937
	2267.89	-0.000644707	-0.000646699	-0.00064087	-0.000614153	-0.000641892	-0.000655758	-0.000671123	-0.000668731	-0.000637606	-0.000661173	-0.000662213	-0.000639376	-0.000648259	-0.000676028	-0.000612833	-0.000662184	-0.000638809	-0.000688134	-0.000647714	-0.000667054	-0.000624194	-0.000655675	-0.00060793	-0.000581192	-0.000621757	-0.000591312	-0.00063657	-0.000624324	-0.000645893	-0.000602384	-0.000648845	-0.000613899	-0.000597102	-0.000620054	-0.000643712	-0.000620516	-0.000602634	-0.00058666	-0.00061767	-0.000657109	-0.000628092	-0.000636523	-0.000640896	-0.00064564	-0.000637297	-0.000619315	-0.000641098	-0.000644652
	2269.82	-0.000638922	-0.000641362	-0.000635554	-0.000609059	-0.000636704	-0.000650507	-0.000665664	-0.00066333	-0.00063243	-0.000655717	-0.000656836	-0.000634008	-0.000642972	-0.000670611	-0.000607703	-0.000656701	-0.000633596	-0.000682426	-0.000642623	-0.000661391	-0.000619047	-0.000650515	-0.000603008	-0.000576368	-0.000616676	-0.000586292	-0.000631405	-0.000619406	-0.00064068	-0.000597803	-0.000643382	-0.000608896	-0.000591925	-0.00061503	-0.00063838	-0.000615349	-0.000597474	-0.000581836	-0.000612422	-0.000651422	-0.000623061	-0.00063109	-0.000635719	-0.000640604	-0.000632062	-0.000613818	-0.000635974	-0.000639211
	2271.75	-0.000633203	-0.000636025	-0.000630271	-0.000603954	-0.000631408	-0.000645206	-0.000660143	-0.000657783	-0.000627155	-0.000650078	-0.000651392	-0.000628642	-0.000637606	-0.000665024	-0.000602515	-0.000651331	-0.000628441	-0.00067656	-0.00063702	-0.000655601	-0.000613752	-0.0006454	-0.000598203	-0.000571376	-0.000611462	-0.000581271	-0.000626134	-0.000614364	-0.000635231	-0.000593152	-0.00063784	-0.000603693	-0.000586839	-0.000609959	-0.000633093	-0.000610139	-0.000592387	-0.000577071	-0.000607025	-0.00064566	-0.000618019	-0.000625543	-0.000630204	-0.000635215	-0.000626934	-0.000608446	-0.000630771	-0.00063363
	2273.68	-0.000627649	-0.000630741	-0.000625007	-0.000598958	-0.000626002	-0.000639733	-0.000654596	-0.000652235	-0.000621976	-0.000644316	-0.000645981	-0.000623446	-0.000632134	-0.000659429	-0.00059736	-0.000646166	-0.000623326	-0.000670755	-0.000631356	-0.000649856	-0.000608431	-0.000640281	-0.000593254	-0.000566318	-0.000606104	-0.000576111	-0.000620856	-0.000609345	-0.000629833	-0.00058834	-0.000632458	-0.000598591	-0.000582137	-0.000605019	-0.000627713	-0.000605141	-0.000587455	-0.00057235	-0.000601674	-0.000639835	-0.000612858	-0.000620316	-0.000624429	-0.000629571	-0.000621931	-0.000603191	-0.000625623	-0.000628189
	2275.61	-0.000622261	-0.000625148	-0.00061975	-0.000593739	-0.000620604	-0.000634007	-0.00064896	-0.000646615	-0.00061675	-0.000638471	-0.000640441	-0.00061814	-0.000626517	-0.000653648	-0.000592098	-0.000640782	-0.000618011	-0.000664993	-0.000625801	-0.000644203	-0.00060293	-0.000634964	-0.000588338	-0.000561197	-0.000600407	-0.000570969	-0.000615445	-0.000604362	-0.000624377	-0.000583249	-0.000626913	-0.000593324	-0.000577149	-0.000599955	-0.000622519	-0.000600123	-0.000582423	-0.000567465	-0.000596446	-0.000634034	-0.000607416	-0.000615204	-0.000618628	-0.000623802	-0.000616423	-0.000597853	-0.000620388	-0.000622913
	2277.53	-0.000616807	-0.000619478	-0.000614617	-0.000588289	-0.000615198	-0.000628342	-0.000643197	-0.000640861	-0.000611534	-0.000632818	-0.000634628	-0.000612668	-0.000620939	-0.000647619	-0.000586786	-0.000635114	-0.000612777	-0.000659399	-0.00062033	-0.000638454	-0.000597342	-0.000629321	-0.000583636	-0.00055616	-0.000594787	-0.000566118	-0.000609595	-0.000599483	-0.000618771	-0.000577912	-0.00062122	-0.000588162	-0.000571832	-0.000594716	-0.000617333	-0.00059507	-0.000577355	-0.000562413	-0.000591319	-0.00062825	-0.000601681	-0.000609682	-0.000613003	-0.000618175	-0.000610666	-0.000592454	-0.000615032	-0.000617591
	2279.46	-0.000611187	-0.000614236	-0.000609615	-0.000582951	-0.000609693	-0.000622985	-0.000637468	-0.000635503	-0.000606487	-0.0006272	-0.000629042	-0.000607203	-0.000615424	-0.000641866	-0.000581663	-0.000629465	-0.000607626	-0.000653864	-0.000615187	-0.000632563	-0.000591752	-0.000623591	-0.000579169	-0.000551293	-0.000589697	-0.000561453	-0.000603951	-0.000594704	-0.000613173	-0.000572707	-0.000615799	-0.000583377	-0.000566716	-0.000589576	-0.000611814	-0.000590176	-0.000572332	-0.00055737	-0.000586353	-0.000622571	-0.000596171	-0.000604025	-0.000607266	-0.000612737	-0.000605274	-0.00058717	-0.000609701	-0.000612452
	2281.39	-0.000605677	-0.000608913	-0.000604494	-0.00057761	-0.000604041	-0.000617787	-0.000631942	-0.000630536	-0.000601198	-0.000621352	-0.000623729	-0.000601774	-0.000609962	-0.000636374	-0.000576207	-0.000623829	-0.000602274	-0.000648096	-0.000609953	-0.0006267	-0.000586054	-0.000618042	-0.000574647	-0.000546146	-0.000584393	-0.000556661	-0.000599009	-0.000589791	-0.000607338	-0.000567908	-0.000610587	-0.000578262	-0.000561459	-0.000584481	-0.000606178	-0.000585068	-0.000567295	-0.000552066	-0.000581461	-0.000616997	-0.000590734	-0.000598538	-0.000601365	-0.000607303	-0.000600056	-0.000582107	-0.000604442	-0.000607568
	2283.32	-0.000600204	-0.000603211	-0.000599017	-0.000572197	-0.000598214	-0.000612536	-0.000626382	-0.000625338	-0.000595557	-0.000615698	-0.000618387	-0.0005966	-0.000604557	-0.000630846	-0.00057049	-0.000618179	-0.000597011	-0.000642159	-0.000604208	-0.000620577	-0.000580473	-0.000612831	-0.000569562	-0.000540657	-0.000578611	-0.000551526	-0.000594207	-0.000584593	-0.000601384	-0.000563154	-0.000605342	-0.000572776	-0.000556146	-0.00057932	-0.0006006	-0.000579936	-0.000562474	-0.000546721	-0.000576431	-0.000611273	-0.000585139	-0.000593217	-0.000595644	-0.000601997	-0.000594998	-0.00057682	-0.000599156	-0.000602385
	2285.25	-0.000594589	-0.000597654	-0.000593135	-0.000566938	-0.000592373	-0.000606814	-0.000620608	-0.000619852	-0.000589935	-0.000610199	-0.000613115	-0.000591818	-0.000598951	-0.000625267	-0.000565352	-0.000612761	-0.000591744	-0.000636212	-0.000598508	-0.000614143	-0.000575244	-0.000607865	-0.000564053	-0.00053537	-0.000572869	-0.000546036	-0.000589367	-0.000579127	-0.000595803	-0.000558142	-0.000599928	-0.000567567	-0.000551328	-0.000574119	-0.000595245	-0.000575157	-0.000557763	-0.000541924	-0.000571197	-0.000605466	-0.000579787	-0.000588167	-0.000590166	-0.000596791	-0.000589964	-0.00057096	-0.000593741	-0.000596804
	2287.18	-0.000588842	-0.000592266	-0.00058709	-0.000561648	-0.000586985	-0.000600639	-0.000614815	-0.000614185	-0.000584657	-0.000604488	-0.000607826	-0.000586941	-0.000593332	-0.000619233	-0.000560488	-0.000607553	-0.000586347	-0.000630296	-0.000593214	-0.000608026	-0.000570202	-0.00060267	-0.000558601	-0.000530616	-0.000567239	-0.000540731	-0.000584349	-0.000573794	-0.00059041	-0.000553078	-0.000594217	-0.000562458	-0.000546485	-0.000568887	-0.00059012	-0.000570339	-0.000552707	-0.000537344	-0.000565898	-0.000599774	-0.000574377	-0.000582972	-0.000584991	-0.000591552	-0.000584532	-0.00056511	-0.00058832	-0.000591193
	2289.11	-0.000582967	-0.000586923	-0.000581381	-0.00055654	-0.000582154	-0.000594824	-0.000609034	-0.000608339	-0.00057969	-0.000598745	-0.000602495	-0.000581491	-0.000587874	-0.00061297	-0.000555542	-0.000602178	-0.000581222	-0.000624396	-0.000588124	-0.000602233	-0.000565147	-0.000597039	-0.000553485	-0.000526362	-0.000562186	-0.000536241	-0.000578818	-0.000568874	-0.000585065	-0.000547996	-0.000588374	-0.000557376	-0.000541444	-0.000563664	-0.000584824	-0.000565516	-0.000547405	-0.000532741	-0.000560571	-0.000594181	-0.00056894	-0.000577257	-0.000579995	-0.000586296	-0.000579245	-0.000559744	-0.000582898	-0.000585603
	2291.03	-0.000577183	-0.000581846	-0.000576196	-0.000552102	-0.000577418	-0.000589608	-0.000603341	-0.000602692	-0.000574589	-0.000593022	-0.000597296	-0.000575666	-0.000582253	-0.000607384	-0.000550643	-0.000596608	-0.000576212	-0.000618676	-0.000583132	-0.000596571	-0.000559856	-0.00059139	-0.000548955	-0.000522112	-0.000557799	-0.000532136	-0.000573396	-0.000564014	-0.000579888	-0.000543069	-0.000582936	-0.000552548	-0.000536774	-0.000558637	-0.000579425	-0.000560748	-0.000542257	-0.000528089	-0.000555251	-0.000588668	-0.000564087	-0.000571511	-0.000574677	-0.000580931	-0.000574454	-0.000554809	-0.000577573	-0.000580234
	2292.96	-0.000571715	-0.000576684	-0.00057124	-0.000547606	-0.000572393	-0.000584636	-0.000597909	-0.000597574	-0.000569349	-0.000587444	-0.000592011	-0.000570065	-0.000576706	-0.000602238	-0.000545455	-0.000591239	-0.000571081	-0.000613253	-0.000578115	-0.000591221	-0.000554226	-0.000586237	-0.000544658	-0.000517238	-0.000553071	-0.000527645	-0.000568496	-0.000559102	-0.000574744	-0.000538636	-0.000578104	-0.000547697	-0.000532134	-0.000553838	-0.000574186	-0.000555738	-0.000537375	-0.000523028	-0.000550075	-0.000583274	-0.000559186	-0.000565998	-0.000569007	-0.000575572	-0.000569579	-0.000550182	-0.00057257	-0.000575294
	2294.89	-0.000566623	-0.000571251	-0.000566339	-0.000542528	-0.000567093	-0.000579775	-0.000592509	-0.000592665	-0.000564255	-0.000582329	-0.00058651	-0.000565067	-0.00057154	-0.000596952	-0.000540212	-0.000586126	-0.000565901	-0.000608036	-0.000573018	-0.000585835	-0.000548691	-0.000581487	-0.000540134	-0.000512079	-0.00054781	-0.000522785	-0.000563616	-0.000554408	-0.000569545	-0.000534421	-0.000573447	-0.000542805	-0.000527286	-0.000549012	-0.000569111	-0.000550802	-0.000532712	-0.000517781	-0.000544962	-0.000577992	-0.000553911	-0.000560659	-0.000563397	-0.000570301	-0.000564387	-0.000545423	-0.000567627	-0.000570341
	2296.82	-0.000561674	-0.00056615	-0.000561492	-0.000537398	-0.000561881	-0.000574788	-0.000587205	-0.000587688	-0.000559428	-0.000577337	-0.000581119	-0.000560557	-0.000566589	-0.000591578	-0.000535376	-0.00058106	-0.000560606	-0.000603059	-0.000567946	-0.000580258	-0.000543621	-0.000576766	-0.00053567	-0.000507371	-0.000542505	-0.000517777	-0.000558748	-0.000549837	-0.000564333	-0.000530094	-0.000568676	-0.000538171	-0.000522752	-0.000544239	-0.000564417	-0.000546152	-0.000528354	-0.000512744	-0.000540011	-0.000572867	-0.000548888	-0.000555643	-0.000558027	-0.00056507	-0.000559041	-0.000540346	-0.000562713	-0.000565115
	2298.75	-0.00055655	-0.000561322	-0.000556629	-0.000532264	-0.000556833	-0.000569531	-0.0005822	-0.000582844	-0.000554882	-0.000571953	-0.000576141	-0.00055609	-0.000561933	-0.000585975	-0.000530667	-0.000576119	-0.000555426	-0.000597978	-0.000562906	-0.000574914	-0.000538774	-0.000571939	-0.000531313	-0.000502985	-0.000537279	-0.000512816	-0.000554005	-0.000545284	-0.000559231	-0.000525616	-0.000563729	-0.00053378	-0.000518388	-0.000539527	-0.000559876	-0.000541562	-0.000524122	-0.000507998	-0.000535259	-0.000567884	-0.000543857	-0.000550773	-0.00055278	-0.000560014	-0.000553823	-0.000535382	-0.000557943	-0.000559895
	2300.68	-0.000551388	-0.000556203	-0.000551811	-0.0005271	-0.000551687	-0.000564291	-0.000577058	-0.000577826	-0.000550127	-0.000566341	-0.00057146	-0.000551155	-0.000557303	-0.000580249	-0.000525857	-0.000571082	-0.000550518	-0.000592408	-0.000557861	-0.000569711	-0.000533743	-0.000566824	-0.000526787	-0.000498655	-0.00053229	-0.000508098	-0.000549026	-0.000540777	-0.00055408	-0.000520902	-0.000558532	-0.000529206	-0.000513853	-0.000534564	-0.000555035	-0.000536971	-0.00051962	-0.000503493	-0.000530303	-0.000562759	-0.000538756	-0.000545837	-0.000547508	-0.000554951	-0.000549003	-0.000530524	-0.00055297	-0.000554706
	2302.6	-0.000546049	-0.000550934	-0.000547117	-0.00052214	-0.000546474	-0.000559157	-0.000571575	-0.000572296	-0.000545001	-0.000560932	-0.000566686	-0.000545803	-0.00055212	-0.000574946	-0.000520956	-0.000565679	-0.000545606	-0.000586664	-0.000552757	-0.000564183	-0.00052831	-0.000561574	-0.000522181	-0.000494202	-0.000527512	-0.000503407	-0.000543974	-0.000536133	-0.000548743	-0.000516059	-0.000553357	-0.000524212	-0.000509328	-0.000529734	-0.000550124	-0.000532322	-0.000514977	-0.000498875	-0.000525019	-0.000557248	-0.000534103	-0.000540831	-0.000542148	-0.000549776	-0.000544331	-0.00052531	-0.000547862	-0.000549466
	2304.53	-0.000540374	-0.000545751	-0.00054225	-0.000517178	-0.000541219	-0.000553913	-0.000565944	-0.000566858	-0.000539977	-0.000555786	-0.000561666	-0.000540527	-0.000546613	-0.000569792	-0.000516082	-0.00056037	-0.000540474	-0.000580959	-0.000547672	-0.000558244	-0.000522639	-0.000556548	-0.000517614	-0.000489334	-0.000522805	-0.000498711	-0.000539152	-0.000531416	-0.000543627	-0.000511291	-0.000548416	-0.000519267	-0.00050466	-0.000525265	-0.000545232	-0.000527677	-0.000510348	-0.000494177	-0.000519502	-0.000551551	-0.00052943	-0.000535491	-0.000536648	-0.000544781	-0.000539346	-0.000519938	-0.000542927	-0.00054429
	2306.46	-0.000535011	-0.000540668	-0.000537085	-0.000512278	-0.000535921	-0.000548666	-0.000560378	-0.000561767	-0.000535063	-0.000550696	-0.000556485	-0.000535488	-0.00054137	-0.000564298	-0.000511286	-0.000555323	-0.000535191	-0.000575488	-0.000542728	-0.000552254	-0.000517244	-0.000551589	-0.000513084	-0.000484524	-0.000518203	-0.000494331	-0.000534465	-0.000526876	-0.000538752	-0.000506724	-0.000543509	-0.000514557	-0.000499746	-0.000520767	-0.000540139	-0.000523239	-0.000505792	-0.000489613	-0.000513963	-0.000545978	-0.000524458	-0.000529853	-0.000531167	-0.000539878	-0.000534164	-0.0005149	-0.000538101	-0.000539217
	2308.39	-0.000530057	-0.000535932	-0.000532202	-0.000507894	-0.000530923	-0.000543683	-0.000555293	-0.000556886	-0.000530146	-0.00054561	-0.000551393	-0.000530748	-0.000536585	-0.000558872	-0.000506486	-0.00055023	-0.000530118	-0.000570604	-0.000537796	-0.000546512	-0.00051224	-0.000546719	-0.000508589	-0.000480264	-0.00051359	-0.000490045	-0.000529993	-0.000522457	-0.000533906	-0.000502426	-0.000538682	-0.000510032	-0.000495056	-0.000516393	-0.000535201	-0.000519006	-0.000501611	-0.000485117	-0.000508859	-0.000540659	-0.000519676	-0.000524473	-0.000526021	-0.000535076	-0.000529156	-0.000510018	-0.000533392	-0.000534241
	2310.32	-0.000524754	-0.000531155	-0.000527526	-0.000503677	-0.000526151	-0.000538659	-0.00055044	-0.000552244	-0.000525124	-0.000540293	-0.000546508	-0.000526089	-0.000531896	-0.000553493	-0.000501759	-0.000545021	-0.000525205	-0.000565639	-0.000532726	-0.000540816	-0.000507199	-0.000541989	-0.000503903	-0.000475923	-0.000508782	-0.000485363	-0.000525374	-0.000517912	-0.000529023	-0.000498156	-0.000533897	-0.000505735	-0.00049054	-0.000511847	-0.000530492	-0.000514721	-0.000497421	-0.000480765	-0.000504115	-0.000535527	-0.000514626	-0.000519397	-0.000520935	-0.000530297	-0.000524168	-0.000505013	-0.000528645	-0.000529089
	2312.25	-0.000518905	-0.000525722	-0.000522317	-0.000498787	-0.00052109	-0.000533185	-0.00054507	-0.000547233	-0.000519671	-0.000534447	-0.00054136	-0.000521034	-0.00052665	-0.000547687	-0.000496824	-0.000539496	-0.000520001	-0.000559747	-0.000527372	-0.000534793	-0.000501773	-0.000536935	-0.000498801	-0.000470938	-0.000503567	-0.000480322	-0.000520074	-0.000513094	-0.000523648	-0.000493544	-0.000528693	-0.000501088	-0.000485674	-0.000506506	-0.000525461	-0.000510061	-0.000492645	-0.000476217	-0.000499237	-0.000530026	-0.000509013	-0.000514062	-0.000515479	-0.000524967	-0.000518934	-0.000499882	-0.000523481	-0.000523537
	2314.18	-0.000513131	-0.000520292	-0.000516955	-0.000493395	-0.000515991	-0.000527748	-0.000539466	-0.000541808	-0.000514209	-0.000528648	-0.00053594	-0.000515874	-0.00052095	-0.000541854	-0.000491637	-0.000533881	-0.000514764	-0.000553638	-0.000522021	-0.000528849	-0.00049614	-0.000531724	-0.000493706	-0.000465744	-0.000498041	-0.000475515	-0.000514602	-0.000508216	-0.000518091	-0.000488696	-0.000523328	-0.000496074	-0.000480699	-0.000501211	-0.000520502	-0.000505099	-0.000487749	-0.00047139	-0.000494302	-0.000524114	-0.000503768	-0.000508524	-0.000510089	-0.000519465	-0.000513651	-0.000494695	-0.000518304	-0.000518113
	2316.1	-0.000507939	-0.000515574	-0.000511869	-0.000488297	-0.00051129	-0.000522963	-0.000534294	-0.000536739	-0.000509425	-0.000523376	-0.000530883	-0.000511043	-0.000515574	-0.000536482	-0.000486796	-0.000528814	-0.000509966	-0.000548253	-0.000517286	-0.000523647	-0.000490987	-0.000526951	-0.000489167	-0.000460985	-0.000492794	-0.000471431	-0.000509557	-0.000503574	-0.0005132	-0.000484055	-0.00051836	-0.000491458	-0.000476008	-0.000496742	-0.000516082	-0.000500322	-0.000483287	-0.000466922	-0.000489587	-0.000518783	-0.000499111	-0.000503384	-0.000505158	-0.000514488	-0.000508607	-0.000489773	-0.000513732	-0.000513149
	2318.03	-0.000503216	-0.00051126	-0.000506812	-0.000483554	-0.00050656	-0.000518477	-0.000529482	-0.000531958	-0.000505007	-0.000518197	-0.000526189	-0.000506366	-0.000510794	-0.000531489	-0.000482175	-0.000524085	-0.00050541	-0.000543399	-0.00051278	-0.000518832	-0.000486471	-0.000522472	-0.000485024	-0.000456773	-0.0004881	-0.000467748	-0.000504971	-0.000499192	-0.000508716	-0.000479721	-0.00051365	-0.000487176	-0.000471418	-0.000492594	-0.000511637	-0.000495941	-0.00047915	-0.000462633	-0.000484954	-0.00051408	-0.000494693	-0.000498608	-0.000500449	-0.000509876	-0.00050383	-0.000485152	-0.000509385	-0.000508375
	2319.96	-0.000498733	-0.000507018	-0.000502147	-0.00047894	-0.000501654	-0.000513929	-0.00052488	-0.000527496	-0.000500701	-0.000513342	-0.000521779	-0.000501791	-0.000506406	-0.000526783	-0.000477642	-0.000519298	-0.000500917	-0.000538855	-0.000508064	-0.000514184	-0.000482031	-0.000518155	-0.000480885	-0.000452884	-0.000483624	-0.000463892	-0.000500781	-0.000495027	-0.000504337	-0.000475602	-0.000509207	-0.000482938	-0.000467076	-0.000488485	-0.000507062	-0.000491687	-0.000475312	-0.0004583	-0.000480397	-0.00050943	-0.000490466	-0.000494152	-0.000495957	-0.000505508	-0.000499367	-0.000480661	-0.000504992	-0.000503798
	2321.89	-0.000493727	-0.000502361	-0.000497472	-0.000474113	-0.000496571	-0.000509017	-0.000519887	-0.000523123	-0.000496214	-0.000508628	-0.000517224	-0.000496847	-0.000501679	-0.000521762	-0.000473188	-0.000514026	-0.000496119	-0.000534007	-0.000503106	-0.000509281	-0.000477097	-0.000513492	-0.000476223	-0.000448578	-0.000478695	-0.000459242	-0.000496211	-0.000490544	-0.000499456	-0.000471451	-0.00050458	-0.000478372	-0.000462574	-0.000483798	-0.000502107	-0.000486981	-0.000471117	-0.00045372	-0.000475542	-0.000504664	-0.000485572	-0.000489722	-0.000491192	-0.000500763	-0.000494762	-0.000476004	-0.000500318	-0.000498949
	2323.82	-0.000487594	-0.000496849	-0.000491953	-0.000468671	-0.00049088	-0.000503205	-0.000513844	-0.000517813	-0.000490687	-0.000502981	-0.000511751	-0.000491065	-0.000496046	-0.000515837	-0.000467908	-0.000508015	-0.000490441	-0.000527932	-0.00049743	-0.000503247	-0.000471365	-0.000507666	-0.000470678	-0.000443176	-0.000472946	-0.000453679	-0.000490661	-0.000485154	-0.000493176	-0.000466855	-0.000499034	-0.000472942	-0.0004572	-0.000477955	-0.000496338	-0.000481555	-0.000465755	-0.000448163	-0.000470004	-0.000499162	-0.00047975	-0.000484319	-0.000485548	-0.000495012	-0.000489406	-0.000470674	-0.000494756	-0.000493356
	2325.75	-0.000481351	-0.00049106	-0.000486424	-0.00046327	-0.000484893	-0.000497085	-0.000507561	-0.000512009	-0.000484683	-0.00049691	-0.000505953	-0.000485152	-0.000490202	-0.000509705	-0.000461951	-0.000502087	-0.000484455	-0.000521342	-0.000491631	-0.000496928	-0.000465278	-0.000501617	-0.000464896	-0.000437457	-0.000466806	-0.000448355	-0.000484936	-0.00047937	-0.000486722	-0.000461864	-0.00049315	-0.000467297	-0.000451652	-0.000471962	-0.000490706	-0.000476156	-0.000460144	-0.000442449	-0.000464559	-0.000493133	-0.000474134	-0.000478152	-0.00047973	-0.000489071	-0.000483771	-0.000465055	-0.00048893	-0.000487763
	2327.68	-0.000475427	-0.000485389	-0.000481005	-0.000458306	-0.000478898	-0.00049119	-0.000501626	-0.000506428	-0.000478989	-0.00049085	-0.000500158	-0.000479304	-0.000484474	-0.000503627	-0.000456099	-0.000496363	-0.000478721	-0.000515089	-0.000486373	-0.000490986	-0.000459157	-0.000496041	-0.0004593	-0.000431956	-0.000460696	-0.000443391	-0.000479485	-0.00047361	-0.000480863	-0.000456596	-0.000487242	-0.00046185	-0.000446111	-0.000466261	-0.000485467	-0.000471122	-0.000454791	-0.000437218	-0.000459232	-0.000487302	-0.000468761	-0.000472057	-0.00047401	-0.000483401	-0.000477986	-0.000459303	-0.000483328	-0.000482304
	2329.6	-0.000469267	-0.000479775	-0.000475119	-0.00045323	-0.000472868	-0.000485318	-0.000495836	-0.000500799	-0.000473284	-0.00048465	-0.000494184	-0.000473511	-0.000478686	-0.000497434	-0.000450161	-0.00049059	-0.000472933	-0.000509033	-0.000481122	-0.0004849	-0.000453071	-0.000490489	-0.000453725	-0.000426323	-0.000454835	-0.000438084	-0.000474199	-0.00046794	-0.000475019	-0.000451095	-0.000481254	-0.000456206	-0.000440243	-0.000460599	-0.000479898	-0.000465919	-0.000449333	-0.000431722	-0.000453657	-0.000481333	-0.000463487	-0.000466296	-0.000468256	-0.000477739	-0.000471906	-0.000453317	-0.000477622	-0.000476668
	2331.53	-0.000462931	-0.000474116	-0.000468893	-0.00044765	-0.000466451	-0.000479238	-0.000489788	-0.000494811	-0.000467528	-0.000478607	-0.000488232	-0.000467682	-0.000472435	-0.000491378	-0.000443944	-0.00048472	-0.000466945	-0.000502857	-0.000475533	-0.000478554	-0.00044704	-0.00048489	-0.000447781	-0.000420434	-0.000448674	-0.000432304	-0.000468681	-0.000462205	-0.000469159	-0.000445093	-0.000475235	-0.00045016	-0.0004341	-0.000454697	-0.000473632	-0.00045987	-0.000443859	-0.000425902	-0.000448085	-0.000474743	-0.000458312	-0.000460737	-0.000462496	-0.00047188	-0.00046593	-0.000447666	-0.000471799	-0.00047089
	2333.46	-0.000456233	-0.000467771	-0.000461887	-0.000441242	-0.000458994	-0.000472313	-0.000482622	-0.000487953	-0.000461314	-0.000471937	-0.000481772	-0.000460854	-0.00046495	-0.000484745	-0.000437235	-0.000478122	-0.000460669	-0.000495917	-0.00046922	-0.000471556	-0.000440522	-0.000478477	-0.000440998	-0.000413827	-0.000441472	-0.000425478	-0.000461967	-0.00045568	-0.00046234	-0.000438348	-0.000468504	-0.000443428	-0.000427385	-0.000448018	-0.000466303	-0.000452485	-0.000437673	-0.000419445	-0.000441743	-0.000467245	-0.000452329	-0.000454647	-0.000455947	-0.000465278	-0.000459728	-0.000441727	-0.000465321	-0.000464441
	2335.39	-0.000448514	-0.00046047	-0.000453806	-0.000433864	-0.000450607	-0.000464274	-0.000474245	-0.000479978	-0.000453966	-0.000463809	-0.000474216	-0.000452824	-0.000456221	-0.000476853	-0.000429436	-0.000470647	-0.000453529	-0.000487529	-0.000461864	-0.000463641	-0.000432726	-0.000470653	-0.000433311	-0.000406118	-0.000433052	-0.000417422	-0.00045387	-0.000447985	-0.00045389	-0.000431002	-0.000460701	-0.000435775	-0.000419795	-0.000440514	-0.000457907	-0.000443782	-0.000429969	-0.000412071	-0.00043433	-0.000458442	-0.000445409	-0.000447439	-0.00044842	-0.000457534	-0.000452619	-0.000434448	-0.000457566	-0.000457018
	2337.32	-0.000437706	-0.000450413	-0.000442566	-0.00042384	-0.000438823	-0.000453192	-0.000463162	-0.000469105	-0.000443964	-0.000452273	-0.000463654	-0.000441619	-0.000443922	-0.000466048	-0.000417923	-0.00046056	-0.000442873	-0.000475362	-0.0004521	-0.00045277	-0.000420341	-0.000460389	-0.000422362	-0.000395576	-0.000420852	-0.000406076	-0.000442704	-0.000436961	-0.000442404	-0.000420657	-0.000449992	-0.00042483	-0.00040887	-0.000429708	-0.000446425	-0.000431481	-0.000418763	-0.000402681	-0.000424215	-0.000445249	-0.000436302	-0.000437116	-0.000438375	-0.000446848	-0.00044281	-0.000424063	-0.000446426	-0.000446762
	2339.25	-0.000422207	-0.000435653	-0.000425942	-0.000409488	-0.000421224	-0.000437281	-0.000447415	-0.000453509	-0.000429661	-0.000435568	-0.000448352	-0.000425143	-0.000425617	-0.000450389	-0.000400564	-0.000446034	-0.000426705	-0.000457889	-0.000438283	-0.000436764	-0.00040067	-0.000446618	-0.000406084	-0.000380426	-0.000403098	-0.000388991	-0.000426721	-0.000420674	-0.000426273	-0.000405084	-0.000434431	-0.000408538	-0.000392711	-0.000413538	-0.000429906	-0.000413464	-0.000402115	-0.000389148	-0.0004087	-0.000424863	-0.000423687	-0.000421818	-0.000423743	-0.000431664	-0.000428427	-0.000408798	-0.000430063	-0.000431713
	2341.17	-0.000406184	-0.000420756	-0.000408824	-0.000394954	-0.0004033	-0.000421259	-0.00043154	-0.00043764	-0.000414788	-0.00041858	-0.000432761	-0.000408315	-0.000406844	-0.000434357	-0.000382827	-0.000431255	-0.000409837	-0.000440461	-0.000424089	-0.000420412	-0.000380251	-0.000432852	-0.000389324	-0.00036481	-0.000385161	-0.000371526	-0.000411006	-0.000404203	-0.000409986	-0.000389161	-0.000418547	-0.000391892	-0.000376357	-0.000397182	-0.000413339	-0.000395377	-0.000385253	-0.000374842	-0.000392498	-0.000403743	-0.000411283	-0.000406122	-0.000408739	-0.000416225	-0.00041308	-0.00039314	-0.000413519	-0.000416125
	2343.1	-0.000396704	-0.000412293	-0.000398895	-0.000386676	-0.000392974	-0.000411992	-0.000422492	-0.00042839	-0.00040612	-0.000408789	-0.000423969	-0.000398507	-0.00039623	-0.000425421	-0.000373065	-0.000422659	-0.000400039	-0.00043072	-0.000415807	-0.00041091	-0.000369195	-0.00042453	-0.000379535	-0.00035576	-0.000374855	-0.000361786	-0.000402589	-0.000395291	-0.000400573	-0.000380249	-0.000409582	-0.000382368	-0.000367177	-0.000387827	-0.000404076	-0.000385604	-0.00037629	-0.00036655	-0.000383521	-0.000392076	-0.000404058	-0.000397174	-0.00039995	-0.000407296	-0.000403711	-0.000384431	-0.000404236	-0.000406826
[truncated: 367 more rows]
[truncated: 357 more columns]

## Sheet: Plasma - Longitudinal
Description:	This sheet contains the raw data of the absorption spectra of the plasma samples of the longitudinal study
[truncated: 1,106 more rows]
[truncated: 358 more columns]

## Sheet: Serum - Inter-Clinical
Description:	This sheet contains the raw data used to evaluate the inter-clinical variability of serum
Name	Wavenumber	Absorbance	Absorbance	Absorbance	Absorbance	Absorbance	Absorbance	Absorbance	Absorbance	Absorbance	Absorbance	Absorbance	Absorbance	Absorbance	Absorbance	Absorbance	Absorbance	Absorbance	Absorbance	Absorbance	Absorbance
[truncated: 1,104 more rows]

## Sheet: Plasma - Inter-Clinical
Description:	This sheet contains the raw data used to evaluate the inter-clinical variability of plasma
[truncated: 1,105 more rows]
